# Supplementary material for: Ethyl 2-(4-nitro­phen­yl)-1-[3-(2-oxopyrrolidin-1-yl)prop­yl]-1H-benzimidazole-5-carboxyl­ate
Source: Acta Crystallogr Sect E Struct Rep Online. 2011 Dec 10;68(Pt 1):o59. doi: 10.1107/S1600536811052408 (PMC3254415; doi:10.1107/S1600536811052408)
Supplement: Supplementary file 2 [file e-68-00o59-Isup2.hkl]

# 
# h,k,l, Fc-squared, Fo-squared, sigma(Fo-squared) and status flag 
# 
data_I
_shelx_title ' 5Vno2a in P-1 (100K)' 
_shelx_refln_list_code          4 
_shelx_F_calc_maximum      153.62 
_exptl_crystal_F_000       460.00 
_reflns_d_resolution_high  0.6593 
 
loop_ 
 _symmetry_equiv_pos_as_xyz 
 'x, y, z' 
 '-x, -y, -z' 
 
_cell_length_a     9.3125 
_cell_length_b    10.0941 
_cell_length_c    12.9955 
_cell_angle_alpha  91.958 
_cell_angle_beta  107.752 
_cell_angle_gamma 114.465 
 
_shelx_F_squared_multiplier     1.000 
 
loop_ 
 _refln_index_h 
 _refln_index_k 
 _refln_index_l 
 _refln_F_squared_calc 
 _refln_F_squared_meas 
 _refln_F_squared_sigma 
 _refln_observed_status 
   1   0   0     1629.76     1802.98     11.82 o 
   2   0   0      528.29      498.94      3.81 o 
   3   0   0      474.46      462.83      3.85 o 
   4   0   0       17.31        6.91      0.68 o 
   5   0   0       22.93       36.61      1.51 o 
   6   0   0      145.80      128.44      2.58 o 
   7   0   0      443.76      398.90      5.74 o 
   8   0   0      205.45      192.11      4.52 o 
   9   0   0      240.41      238.04      6.29 o 
  10   0   0       23.05       26.57      2.96 o 
  11   0   0       12.30       15.45      7.04 o 
  12   0   0        5.15       16.76      9.45 o 
 -12   1   0       24.38       39.68      6.70 o 
 -11   1   0        5.46        8.22      3.93 o 
 -10   1   0        9.96       13.90      2.50 o 
  -9   1   0        8.54        6.25      1.68 o 
  -8   1   0      137.81      131.81      3.54 o 
  -7   1   0        2.54        1.88      0.79 o 
  -6   1   0      115.13      145.27      2.64 o 
  -5   1   0      455.64      474.95      4.11 o 
  -4   1   0       51.64       53.12      1.30 o 
  -3   1   0     2653.22     2635.91     15.16 o 
  -2   1   0     9458.61     9423.30     67.02 o 
  -1   1   0      112.67      126.28      1.21 o 
   0   1   0      129.83      136.07      5.43 o 
   1   1   0     1441.44     1440.61     10.17 o 
   2   1   0      139.22      147.73      2.08 o 
   3   1   0      293.96      314.60      2.98 o 
   4   1   0      117.79      105.74      1.99 o 
   5   1   0      393.62      368.93      4.21 o 
   6   1   0      133.58      126.58      2.70 o 
   7   1   0      944.90      913.59     10.32 o 
   8   1   0       12.20       12.91      1.98 o 
   9   1   0        3.34        1.79      2.69 o 
  10   1   0        0.86        6.48      2.61 o 
  11   1   0        1.52        3.16      2.18 o 
 -12   2   0        3.89        3.59      5.90 o 
 -11   2   0      135.53      146.16     11.52 o 
 -10   2   0       13.29       15.12      2.19 o 
  -9   2   0       22.40       23.56      2.10 o 
  -8   2   0        0.37        0.15      0.85 o 
  -7   2   0       25.52       26.64      1.80 o 
  -6   2   0       83.65      100.54      1.99 o 
  -5   2   0       48.06       47.10      1.32 o 
  -4   2   0       86.30       80.26      1.21 o 
  -3   2   0     7464.20     7769.70     82.32 o 
  -2   2   0     4851.32     5372.34     25.24 o 
  -1   2   0     1359.87     1375.61     12.31 o 
   0   2   0      729.72      809.74      5.80 o 
   1   2   0      168.93      159.20      2.19 o 
   2   2   0     1420.70     1429.12      8.58 o 
   3   2   0      402.33      504.54      4.94 o 
   4   2   0       55.00       52.35      1.53 o 
   5   2   0       70.97       71.90      2.01 o 
   6   2   0       61.17       55.49      2.47 o 
   7   2   0       52.56       55.73      4.48 o 
   8   2   0      105.24      107.04      7.15 o 
   9   2   0        1.94       -0.09      1.87 o 
  10   2   0        2.41        3.30      3.19 o 
  11   2   0       15.09       21.06      4.00 o 
 -12   3   0        0.44       -1.62      2.71 o 
 -11   3   0        1.91        4.60      3.47 o 
 -10   3   0       91.33       90.87      4.47 o 
  -9   3   0        1.70        0.39      1.06 o 
  -8   3   0      187.80      200.10      4.67 o 
  -7   3   0      109.10      126.49      3.24 o 
  -6   3   0      501.95      523.95      4.87 o 
  -5   3   0       62.10       52.56      1.46 o 
  -4   3   0       31.77       30.10      1.01 o 
  -3   3   0     1468.20     1573.97      8.39 o 
  -2   3   0      100.73       78.88      2.62 o 
  -1   3   0      221.98      261.48      5.03 o 
   0   3   0      971.68     1013.57      8.30 o 
   1   3   0      903.62     1020.04     10.66 o 
   2   3   0      362.36      447.40      4.76 o 
   3   3   0      159.05      172.26      2.66 o 
   4   3   0      119.92      117.99      2.47 o 
   5   3   0       35.73       33.84      2.31 o 
   6   3   0        0.68       -1.21      1.21 o 
   7   3   0       18.09       18.05      3.14 o 
   8   3   0       15.54        8.63      2.80 o 
   9   3   0       81.17       76.02      5.73 o 
  10   3   0        1.55        6.40      4.63 o 
 -13   4   0        6.32       11.91     11.39 o 
 -12   4   0        0.44        0.46      3.64 o 
 -11   4   0       51.75       54.28      3.68 o 
 -10   4   0      111.60       84.74      3.99 o 
  -9   4   0        2.38        4.51      1.38 o 
  -8   4   0        1.69        1.34      1.06 o 
  -7   4   0      113.91      117.29      3.03 o 
  -6   4   0       55.29       55.06      1.49 o 
  -5   4   0      189.68      212.28      2.90 o 
  -4   4   0        5.72        3.64      0.47 o 
  -3   4   0     2920.01     3139.20     20.76 o 
  -2   4   0        9.07        8.83      0.79 o 
  -1   4   0      217.51      213.58      3.50 o 
   0   4   0      158.59      130.37      2.72 o 
   1   4   0     2598.25     2921.90     24.52 o 
   2   4   0      518.61      476.22      6.43 o 
   3   4   0       46.74       44.82      1.77 o 
   4   4   0      193.66      186.09      4.66 o 
   5   4   0        8.60       11.53      1.87 o 
   6   4   0        1.01        1.67      1.44 o 
   7   4   0       88.90       87.37      6.85 o 
   8   4   0       59.81       73.28      5.58 o 
   9   4   0        0.05        3.97      4.26 o 
  10   4   0        3.50        1.90      8.44 o 
 -13   5   0      100.53      108.78     14.50 o 
 -12   5   0        5.84        6.52      2.21 o 
 -11   5   0       16.47       14.72      2.16 o 
 -10   5   0       21.42       28.17      2.54 o 
  -9   5   0       30.98       36.02      2.59 o 
  -8   5   0       57.03       54.89      2.46 o 
  -7   5   0      210.30      204.03      4.42 o 
  -6   5   0       64.36       70.96      2.55 o 
  -5   5   0      644.52      633.07      5.24 o 
  -4   5   0       49.32       47.46      1.24 o 
  -3   5   0      243.73      276.68      3.72 o 
  -2   5   0       24.98       37.72      1.95 o 
  -1   5   0        0.24        2.62      0.63 o 
   0   5   0        2.47        4.41      0.91 o 
   1   5   0       42.04       47.63      1.85 o 
   2   5   0      467.62      461.36      6.49 o 
   3   5   0        1.82        3.53      1.37 o 
   4   5   0      314.05      265.84      7.97 o 
   5   5   0        2.31        4.12      2.77 o 
   6   5   0        0.00       -0.87      2.36 o 
   7   5   0       70.70       87.11      7.81 o 
   8   5   0        2.59        7.18      3.50 o 
   9   5   0        1.10        7.65      3.87 o 
 -13   6   0       31.76       39.77      5.59 o 
 -12   6   0       22.82       21.78      4.05 o 
 -11   6   0       33.19       31.10      3.32 o 
 -10   6   0        3.77        5.12      1.65 o 
  -9   6   0       84.70       85.18      3.84 o 
  -8   6   0        1.44        0.46      0.80 o 
  -7   6   0      237.67      238.09      5.43 o 
  -6   6   0      231.40      212.88      3.03 o 
  -5   6   0        1.18        1.70      0.55 o 
  -4   6   0        6.79        8.44      1.52 o 
  -3   6   0      538.36      591.45      8.63 o 
  -2   6   0       90.07       77.22      3.35 o 
  -1   6   0        7.25        7.12      0.79 o 
   0   6   0      144.09      130.64      7.46 o 
   1   6   0       71.57       68.25      6.69 o 
   2   6   0      350.16      329.13      9.15 o 
   3   6   0       49.06       59.40      4.16 o 
   4   6   0       37.99       35.24      3.81 o 
   5   6   0        6.01        3.66      2.75 o 
   6   6   0        0.15        2.73      3.03 o 
   7   6   0       58.75       73.18      7.50 o 
   8   6   0        1.42        7.55      5.16 o 
 -13   7   0       26.52       25.02      5.12 o 
 -12   7   0       53.75       64.96      6.18 o 
 -11   7   0        0.91        0.54      2.46 o 
 -10   7   0        5.31        4.44      1.48 o 
  -9   7   0       45.99       39.02      3.34 o 
  -8   7   0      118.43      122.68      6.02 o 
  -7   7   0      351.30      347.63      7.47 o 
  -6   7   0       15.96       14.37      1.57 o 
  -5   7   0       65.17       73.54      1.72 o 
  -4   7   0      331.31      338.51      7.99 o 
  -3   7   0       42.98       43.75      2.37 o 
  -2   7   0      835.17      807.16     11.14 o 
  -1   7   0      418.56      418.40      6.00 o 
   0   7   0      266.42      258.89      7.81 o 
   1   7   0       87.06       73.13      4.79 o 
   2   7   0      824.20      672.54     16.41 o 
   3   7   0        0.00       -0.85      1.70 o 
   4   7   0       41.99       37.22      3.65 o 
   5   7   0       36.02       43.17      5.20 o 
   6   7   0        4.66        4.27      2.91 o 
   7   7   0        1.48       -2.79      2.79 o 
 -13   8   0        6.54        3.94      2.80 o 
 -12   8   0        5.85        5.86      4.02 o 
 -11   8   0       18.49       20.39      3.01 o 
 -10   8   0       62.29       65.44      4.30 o 
  -9   8   0      292.89      283.16      7.79 o 
  -8   8   0      129.07      117.26      4.66 o 
  -7   8   0      143.41      134.31      4.59 o 
  -6   8   0        3.23        3.54      1.20 o 
  -5   8   0       64.66       56.17      2.41 o 
  -4   8   0      103.18      100.71      2.73 o 
  -3   8   0      645.49      630.58      8.81 o 
  -2   8   0      333.94      333.67      4.63 o 
  -1   8   0        2.24        4.35      1.60 o 
   0   8   0     1096.97     1065.63     19.28 o 
   1   8   0        9.25        6.37      2.20 o 
   2   8   0       77.39       63.49     10.33 o 
   3   8   0       13.42        9.68      3.23 o 
   4   8   0        0.59        5.29      4.21 o 
   5   8   0        0.12       -0.55      1.54 o 
   6   8   0       23.89       28.78      4.91 o 
   7   8   0        3.62        5.50      3.20 o 
 -13   9   0        0.05       -1.47      2.21 o 
 -12   9   0       26.10       21.08      3.91 o 
 -11   9   0       18.80        2.79      8.63 o 
 -10   9   0        5.81        9.24      2.47 o 
  -9   9   0       38.18       48.32      4.75 o 
  -8   9   0        3.03        2.02      1.23 o 
  -7   9   0        2.05        2.15      1.37 o 
  -6   9   0        2.44        3.84      1.10 o 
  -5   9   0        0.00        0.20      1.15 o 
  -4   9   0        3.70        4.77      1.39 o 
  -3   9   0       10.35       11.23      1.34 o 
  -2   9   0      819.13      783.07     13.45 o 
  -1   9   0     1214.33     1098.50     18.87 o 
   0   9   0      248.35      221.92      8.29 o 
   1   9   0       23.38       21.54      3.66 o 
   2   9   0        6.07        5.79      3.68 o 
   3   9   0        1.70        2.54      3.81 o 
   4   9   0       35.52       26.84      7.75 o 
   5   9   0      211.24      213.24     17.28 o 
   6   9   0        8.14        4.60      5.40 o 
 -13  10   0        0.61        3.96      3.46 o 
 -12  10   0        0.77       13.69      6.53 o 
 -11  10   0        0.63        8.58      4.93 o 
 -10  10   0        5.87        6.35      3.58 o 
  -9  10   0        0.54        9.13      7.72 o 
  -8  10   0        0.64       -1.52      1.52 o 
  -7  10   0       24.43       25.66      3.19 o 
  -6  10   0       31.22       23.62      2.19 o 
  -5  10   0      103.01       87.96      8.66 o 
  -4  10   0       42.98       41.41      3.44 o 
  -3  10   0        8.96        8.02      1.56 o 
  -2  10   0      136.12      150.31     12.04 o 
  -1  10   0       21.04       21.08      3.14 o 
   0  10   0        0.92       11.15      2.42 o 
   1  10   0        4.73        5.29      3.77 o 
   2  10   0        1.94        1.60      3.37 o 
   3  10   0       44.12       42.63      8.97 o 
   4  10   0       12.24       10.38      5.82 o 
   5  10   0       15.51        5.07      5.87 o 
 -12  11   0       26.12       25.16      8.45 o 
 -11  11   0        1.21        1.77      2.00 o 
 -10  11   0        8.24       19.42     12.62 o 
  -9  11   0       12.64       16.90      3.31 o 
  -8  11   0       13.06       10.73      3.35 o 
  -7  11   0       20.60       11.91      4.61 o 
  -6  11   0        8.21       12.07      1.78 o 
  -5  11   0       40.28       36.36      3.57 o 
  -4  11   0        2.80        3.21      1.25 o 
  -3  11   0      217.96      215.07      6.40 o 
  -2  11   0       11.96       19.63      4.03 o 
  -1  11   0        0.26        2.82      1.80 o 
   0  11   0       72.04      121.44      8.79 o 
   1  11   0       21.38       23.19      6.52 o 
   2  11   0       18.80       16.35      6.57 o 
   3  11   0      102.32       87.11     13.26 o 
   4  11   0        8.47       10.28      5.84 o 
 -12  12   0        0.11        0.49      5.27 o 
 -11  12   0       19.87       19.75      4.16 o 
 -10  12   0        1.24        4.66      4.91 o 
  -9  12   0        2.62        8.93      6.29 o 
  -8  12   0        1.88        0.77      1.71 o 
  -7  12   0        8.04        6.78      2.70 o 
  -6  12   0        6.28        5.16      2.84 o 
  -5  12   0        2.29        2.79      1.55 o 
  -4  12   0       40.58       50.83      5.31 o 
  -3  12   0        3.85        5.76      2.37 o 
  -2  12   0        7.85       -2.53      2.61 o 
  -1  12   0        3.92       17.41      4.58 o 
   0  12   0       30.49       77.85      6.16 o 
   1  12   0        4.94        5.66      4.84 o 
   2  12   0        0.13        0.82      3.88 o 
 -11  13   0       48.69       55.66      7.40 o 
 -10  13   0       19.60       17.70      4.79 o 
  -9  13   0       19.75       23.59      2.99 o 
  -8  13   0        1.24       -1.84      2.41 o 
  -7  13   0        0.00        5.99      6.22 o 
  -6  13   0        9.01       14.46      2.56 o 
  -5  13   0       31.78       36.82      4.78 o 
  -4  13   0       25.25       53.95      5.53 o 
  -3  13   0        0.81        8.00      3.23 o 
  -2  13   0        9.00       -1.54      3.42 o 
  -1  13   0       21.81       12.60      5.29 o 
   0  13   0       27.04       55.49      5.84 o 
   1  13   0        5.48        2.77      4.33 o 
 -10  14   0        2.05        4.92      3.35 o 
  -9  14   0       11.65        7.62      3.02 o 
  -8  14   0       14.45       10.59      3.10 o 
  -7  14   0       11.34       11.52      2.97 o 
  -6  14   0        0.34        9.81      3.09 o 
  -5  14   0        0.21        1.88      2.73 o 
  -4  14   0        8.75       14.74      4.48 o 
  -3  14   0        3.68       -1.45      3.35 o 
  -2  14   0        6.27        5.78      3.60 o 
  -8  15   0      112.48      121.49     11.58 o 
  -7  15   0        9.85        9.98      3.16 o 
  -6  15   0        5.21        3.89      3.39 o 
  -5  15   0        6.90       14.75      4.12 o 
  -4  15   0        9.77       -2.77      3.23 o 
   4 -15   1        0.05       -1.80      3.06 o 
   5 -15   1       10.35        1.03      3.30 o 
   6 -15   1        2.63        8.55      2.02 o 
   7 -15   1        7.04       31.83      2.93 o 
   8 -15   1       35.79       70.34      4.92 o 
   1 -14   1        0.94        6.58      3.61 o 
   2 -14   1        0.03        6.91      4.93 o 
   3 -14   1       16.33       29.11      4.87 o 
   4 -14   1       10.59        7.79      3.30 o 
   5 -14   1       48.94       42.68      4.45 o 
   6 -14   1       58.12       78.20      4.56 o 
   7 -14   1        0.11        6.31      2.03 o 
   8 -14   1        0.83       -3.43      3.60 o 
   9 -14   1        1.93        6.66      2.85 o 
  10 -14   1        0.31        5.74      2.62 o 
  -1 -13   1       15.16       18.57      6.59 o 
   0 -13   1       77.64       79.78      7.81 o 
   1 -13   1       11.37        9.83      3.80 o 
   2 -13   1       55.03       48.18      7.42 o 
   3 -13   1        0.00        3.34      2.59 o 
   4 -13   1        0.35       -2.06      2.06 o 
   5 -13   1        0.20       -0.58      4.79 o 
   6 -13   1        1.88       -1.91      4.40 o 
   7 -13   1       39.72       29.07      6.19 o 
   8 -13   1        7.19        6.40      3.79 o 
   9 -13   1        0.35        0.18      5.27 o 
  10 -13   1       48.06       77.78     16.17 o 
  11 -13   1        1.60        6.21      2.87 o 
  -2 -12   1       12.44        9.81      5.28 o 
  -1 -12   1        6.04        3.31      4.51 o 
   0 -12   1        7.10       -1.83      3.01 o 
   1 -12   1       38.35       43.38      7.09 o 
   2 -12   1        1.01       -0.48      2.58 o 
   3 -12   1      109.85       95.74     17.16 o 
   4 -12   1        2.96        3.76      1.66 o 
   5 -12   1       21.30       20.70      5.10 o 
   6 -12   1       21.74       21.84      5.47 o 
   7 -12   1      145.21      136.86      5.20 o 
   8 -12   1       76.41       92.32     13.72 o 
   9 -12   1       69.94       64.65      5.64 o 
  10 -12   1        0.40        5.27      3.79 o 
  11 -12   1        1.96       22.05     14.45 o 
  -4 -11   1        1.32        0.98      3.76 o 
  -3 -11   1       32.67       28.98      8.07 o 
  -2 -11   1       39.17       36.77      7.88 o 
  -1 -11   1       27.58       70.90      6.96 o 
   0 -11   1        7.90       13.96      3.70 o 
   1 -11   1        7.79       17.01      4.13 o 
   2 -11   1       34.83       48.21      4.95 o 
   3 -11   1      275.77      268.44      6.46 o 
   4 -11   1      115.47      113.55      6.52 o 
   5 -11   1        4.93        5.01      3.31 o 
   6 -11   1      100.66       89.33      9.27 o 
   7 -11   1        7.85        5.10      1.66 o 
   8 -11   1       22.73       23.53      3.30 o 
   9 -11   1        3.53       -2.65      2.71 o 
  10 -11   1        0.35       14.60      8.20 o 
  11 -11   1       23.27       10.10      4.04 o 
  12 -11   1        6.00        5.49      2.83 o 
  -5 -10   1      100.04      119.19     15.78 o 
  -4 -10   1       24.61       18.97      6.77 o 
  -3 -10   1        0.02        0.27      3.35 o 
  -2 -10   1        0.86       -2.01      2.01 o 
  -1 -10   1       12.10       -2.22      2.22 o 
   0 -10   1       27.37       24.05      4.52 o 
   1 -10   1       69.57       55.19      6.85 o 
   2 -10   1       41.08       49.68      6.98 o 
   3 -10   1       44.62       46.70      3.60 o 
   4 -10   1        0.87        1.20      1.43 o 
   5 -10   1      237.62      222.59     11.40 o 
   6 -10   1        8.06        7.08      3.64 o 
   7 -10   1       23.00       21.54      2.64 o 
   8 -10   1       10.95       13.38      5.74 o 
   9 -10   1       40.65       42.00      4.22 o 
  10 -10   1        0.78        4.57      6.46 o 
  11 -10   1        6.38        8.14      3.68 o 
  12 -10   1       23.02        2.99      9.98 o 
  -6  -9   1        0.84       -0.17      4.62 o 
  -5  -9   1        0.18       -1.34      3.94 o 
  -4  -9   1       41.54       50.81      9.50 o 
  -3  -9   1        9.61        9.51      4.56 o 
  -2  -9   1        7.26        1.18      2.22 o 
  -1  -9   1       17.19       27.12      3.60 o 
   1  -9   1      339.51      327.39      8.65 o 
   2  -9   1      305.72      287.90      6.24 o 
   3  -9   1      144.68      156.02      6.13 o 
   4  -9   1       84.75       81.46      3.21 o 
   5  -9   1      152.30      157.49      4.88 o 
   6  -9   1      187.81      175.65      4.92 o 
   7  -9   1        0.95        1.53      1.50 o 
   8  -9   1      110.17      108.38      5.24 o 
   9  -9   1        6.74        5.98      2.03 o 
  10  -9   1        7.30       11.01      2.35 o 
  11  -9   1       12.16       13.64      6.61 o 
  12  -9   1       17.48       24.13      3.84 o 
  13  -9   1        1.53        3.97      2.73 o 
  -6  -8   1        6.97        7.41      5.58 o 
  -5  -8   1        9.52        5.45      4.59 o 
  -4  -8   1        3.96        1.44      3.65 o 
  -3  -8   1        3.19        9.06      8.43 o 
  -2  -8   1        0.62        3.23      6.01 o 
  -1  -8   1        0.13        4.40      1.41 o 
   1  -8   1      203.01      197.15      5.87 o 
   2  -8   1       48.76       48.63      3.32 o 
   3  -8   1       77.79       63.67      2.83 o 
   4  -8   1       56.71       68.77      3.20 o 
   5  -8   1       64.07       55.18      2.42 o 
   6  -8   1      209.73      189.76      5.21 o 
   7  -8   1       17.32       23.30      4.84 o 
   8  -8   1      123.37      115.88      4.69 o 
   9  -8   1      136.44      122.00      5.84 o 
  10  -8   1       30.86       33.57      3.54 o 
  11  -8   1        1.94        3.21      2.96 o 
  12  -8   1       36.98       37.69      6.16 o 
  13  -8   1        1.50        5.31      2.92 o 
  -8  -7   1       13.98       16.29      4.64 o 
  -7  -7   1        0.27        5.40      8.05 o 
  -6  -7   1        1.93        2.50      2.45 o 
  -5  -7   1       27.37       36.12      4.64 o 
  -4  -7   1        2.77        3.02      1.65 o 
  -3  -7   1       76.50       82.92      6.14 o 
  -2  -7   1       51.35       48.53      7.47 o 
  -1  -7   1       36.53       45.85      4.07 o 
   0  -7   1        2.55       -0.03      1.07 o 
   1  -7   1       91.55       81.29      1.81 o 
   2  -7   1        0.06        0.84      0.68 o 
   3  -7   1       39.64       38.85      4.80 o 
   4  -7   1       69.04       55.64      3.68 o 
   5  -7   1       26.46       25.35      1.66 o 
   6  -7   1       63.17       57.31      2.99 o 
   7  -7   1      192.43      193.57      5.58 o 
   8  -7   1       67.50       70.30      4.01 o 
   9  -7   1       16.57       16.36      2.27 o 
  10  -7   1       98.51      105.13      5.59 o 
  11  -7   1       18.29       25.77      4.02 o 
  12  -7   1        0.02        2.65      3.04 o 
  13  -7   1        0.03        4.18      4.14 o 
  -8  -6   1        3.40        4.27      4.32 o 
  -7  -6   1       52.12       69.13     12.85 o 
  -6  -6   1        3.49        3.77      1.83 o 
  -5  -6   1        0.02        2.69      1.85 o 
  -4  -6   1        1.78       -1.14      1.29 o 
  -3  -6   1       21.73       26.60      2.82 o 
  -2  -6   1       75.09       73.84      4.82 o 
  -1  -6   1      281.16      303.23      7.02 o 
   0  -6   1       62.71       73.60      2.40 o 
   1  -6   1        1.09        9.50      1.27 o 
   2  -6   1        2.31        1.73      0.69 o 
   3  -6   1      842.84      900.37     18.45 o 
   4  -6   1        1.33        1.22      0.49 o 
   5  -6   1       51.02       53.22      1.69 o 
   6  -6   1       97.75      101.51      2.36 o 
   7  -6   1      110.66      105.49      4.24 o 
   8  -6   1       62.98       58.09      4.76 o 
   9  -6   1       30.31       29.67      2.96 o 
  10  -6   1       65.30       73.84      4.73 o 
  11  -6   1       55.30       66.99      5.79 o 
  12  -6   1        0.98        1.95      2.83 o 
  13  -6   1       47.09       51.11      7.60 o 
  -9  -5   1       36.60       17.90      8.68 o 
  -8  -5   1        6.81        1.16     12.05 o 
  -7  -5   1      294.38      334.93     28.30 o 
  -6  -5   1       36.56       36.18      4.69 o 
  -5  -5   1        0.45        2.23      1.56 o 
  -4  -5   1        5.79        3.50      1.63 o 
  -3  -5   1       23.99       17.49      2.18 o 
  -2  -5   1       52.50       58.21      1.88 o 
  -1  -5   1       22.56       34.33      1.46 o 
   0  -5   1     1589.87     1705.05     12.76 o 
   1  -5   1      292.34      301.69      4.75 o 
   2  -5   1       22.04       34.18      3.66 o 
   3  -5   1      137.29      189.02      2.84 o 
   4  -5   1      215.96      204.00      2.37 o 
   5  -5   1      281.00      297.32      3.25 o 
   6  -5   1       52.85       47.41      1.80 o 
   7  -5   1      487.25      432.42     12.80 o 
   8  -5   1       23.61       19.39      2.18 o 
   9  -5   1        3.84        4.01      1.30 o 
  10  -5   1      139.28      138.81      4.99 o 
  11  -5   1        6.92       11.36      2.89 o 
  12  -5   1       24.58       21.02      3.04 o 
  13  -5   1        0.20        3.55      3.03 o 
 -10  -4   1       30.96       36.81     21.33 o 
  -9  -4   1        9.44       13.57      4.54 o 
  -8  -4   1       46.42       46.67      5.94 o 
  -7  -4   1        7.50        1.27      2.18 o 
  -6  -4   1       28.30       30.24      3.53 o 
  -5  -4   1        7.25        6.68      1.52 o 
  -4  -4   1       38.83       40.07      2.29 o 
  -3  -4   1       27.47       26.71      1.29 o 
  -2  -4   1     1742.66     1673.98     13.83 o 
  -1  -4   1      412.39      441.32      5.57 o 
   0  -4   1       21.78       12.89      0.78 o 
   2  -4   1     1112.23     1196.51     18.83 o 
   3  -4   1      227.26      250.33      3.13 o 
   4  -4   1      954.29     1084.25      6.89 o 
   5  -4   1      591.42      682.17      7.11 o 
   6  -4   1      107.75      128.76      2.38 o 
   7  -4   1      293.37      281.07      4.90 o 
   8  -4   1      203.59      202.28      4.91 o 
   9  -4   1        2.24        2.58      1.24 o 
  10  -4   1       28.26       25.60      2.79 o 
  11  -4   1       86.53       88.47      5.40 o 
  12  -4   1       36.68       40.08      5.19 o 
 -10  -3   1       17.66       14.28      4.60 o 
  -9  -3   1       65.48       75.08      7.43 o 
  -8  -3   1        0.28        0.03      2.01 o 
  -7  -3   1       53.53       47.55      4.13 o 
  -6  -3   1       94.99       90.92      3.72 o 
  -5  -3   1      363.73      319.35      5.51 o 
  -4  -3   1      384.54      394.88      4.80 o 
  -3  -3   1      101.98      124.40      2.36 o 
  -2  -3   1       32.95       37.13      1.65 o 
  -1  -3   1      971.31      936.01      7.74 o 
   0  -3   1      572.30      680.69      7.95 o 
   2  -3   1     1906.20     2015.23     14.20 o 
   3  -3   1      712.07      888.99      5.11 o 
   4  -3   1      268.06      245.18      2.75 o 
   5  -3   1     1589.61     1589.17      9.93 o 
   6  -3   1        0.88        1.66      0.54 o 
   7  -3   1      219.23      234.89      4.43 o 
   8  -3   1      429.04      395.98      6.69 o 
   9  -3   1        7.04        7.38      1.52 o 
  10  -3   1        4.54        1.14      1.30 o 
  11  -3   1       78.96       85.46      5.35 o 
  12  -3   1       27.86       39.58      5.01 o 
 -11  -2   1        1.04        1.41      4.76 o 
 -10  -2   1        1.39       -0.16      2.46 o 
  -9  -2   1       31.65       29.21      3.55 o 
  -8  -2   1        1.25        1.81      1.47 o 
  -7  -2   1      151.99      133.07      7.74 o 
  -6  -2   1     1027.37      959.80      8.54 o 
  -5  -2   1        0.00       -0.49      0.49 o 
  -4  -2   1       51.91       56.43      1.61 o 
  -3  -2   1     2304.36     2416.69     17.07 o 
  -2  -2   1        0.00        3.25      0.59 o 
  -1  -2   1     4376.35     4563.80     51.71 o 
   0  -2   1        1.23        1.93      0.94 o 
   1  -2   1      785.41      812.55      7.90 o 
   2  -2   1    16716.50    17654.79     85.60 o 
   3  -2   1      761.65      746.33      5.35 o 
   4  -2   1      867.21      949.39      6.97 o 
   5  -2   1     1363.77     1420.34      8.38 o 
   6  -2   1      115.50      105.14      2.20 o 
   7  -2   1        6.93        9.62      1.37 o 
   8  -2   1       28.25       26.99      2.05 o 
   9  -2   1       20.39       19.85      2.09 o 
  10  -2   1      166.26      169.46      6.16 o 
  11  -2   1       28.81       26.36      3.97 o 
  12  -2   1        4.10        4.16      3.17 o 
 -11  -1   1       15.89       12.16      4.24 o 
 -10  -1   1        4.56        4.94      2.25 o 
  -9  -1   1       20.83       22.86      3.14 o 
  -8  -1   1       90.29       94.61      3.86 o 
  -7  -1   1       92.13       80.31      2.89 o 
  -6  -1   1      458.52      458.29      5.03 o 
  -5  -1   1       23.75       21.24      1.28 o 
  -4  -1   1     1140.21     1243.27      8.20 o 
  -3  -1   1      368.28      392.79      3.69 o 
  -2  -1   1      264.79      259.89      5.22 o 
  -1  -1   1        0.49        0.99      0.35 o 
   0  -1   1      849.15      882.19      6.02 o 
   1  -1   1     1600.66     1604.32      7.75 o 
   2  -1   1      400.39      464.36      3.50 o 
   3  -1   1       83.09      109.27      1.87 o 
   4  -1   1      198.29      222.40      2.75 o 
   5  -1   1       41.88       51.30      1.49 o 
   6  -1   1        9.79       11.60      1.04 o 
   7  -1   1        4.54        2.27      0.97 o 
   8  -1   1        0.23        0.18      1.12 o 
   9  -1   1       15.05       16.79      2.35 o 
  10  -1   1        8.69       10.14      2.29 o 
  11  -1   1       15.25       12.73      3.51 o 
  12  -1   1        0.99        4.84      5.57 o 
 -12   0   1       26.14       21.51      7.98 o 
 -11   0   1        5.40        9.84      4.36 o 
 -10   0   1       15.72       18.66      4.05 o 
  -9   0   1      131.00      120.38      4.55 o 
  -8   0   1       28.01       29.09      2.25 o 
  -7   0   1        3.28        0.93      0.84 o 
  -6   0   1      253.67      261.17      3.56 o 
  -5   0   1       84.34       62.69      1.54 o 
  -4   0   1      174.67      208.49      2.57 o 
  -3   0   1      191.44      232.84      2.61 o 
  -2   0   1        0.53        2.90      0.48 o 
  -1   0   1      983.73     1134.01      5.84 o 
   0   0   1      983.21     1108.27     12.19 o 
   1   0   1       95.68      148.46      1.86 o 
   2   0   1     2687.68     2975.24     15.82 o 
   3   0   1       86.12      117.75      1.98 o 
   4   0   1        0.16        1.36      0.44 o 
   5   0   1      690.93      707.86      6.66 o 
   6   0   1      156.47      141.67      2.97 o 
   7   0   1      611.06      603.49      8.53 o 
   8   0   1       82.00       77.57      3.80 o 
   9   0   1       39.33       36.26      3.21 o 
  10   0   1        3.59       10.26      4.85 o 
  11   0   1        0.78        4.30      2.59 o 
 -12   1   1        3.25        8.66      3.87 o 
 -11   1   1        2.23        4.12      2.36 o 
 -10   1   1       93.84       93.07      4.68 o 
  -9   1   1       24.19       18.14      2.03 o 
  -8   1   1        2.63        2.21      1.04 o 
  -7   1   1      745.40      684.33      7.14 o 
  -6   1   1      650.10      683.72      5.85 o 
  -5   1   1      195.90      167.75      2.32 o 
  -4   1   1        5.05        4.98      0.64 o 
  -3   1   1       33.56       43.97      1.19 o 
  -2   1   1     3466.27     3625.87     16.47 o 
  -1   1   1       12.45       30.12      0.77 o 
   0   1   1      461.41      456.80      4.24 o 
   1   1   1     1196.40     1127.78      7.20 o 
   2   1   1     2071.66     2146.44     11.76 o 
   3   1   1      299.78      272.53      2.87 o 
   4   1   1       17.85       27.99      1.31 o 
   5   1   1      108.84      112.12      2.38 o 
   6   1   1       42.06       47.23      2.44 o 
   7   1   1        1.54        1.75      1.56 o 
   8   1   1       10.83       16.10      2.22 o 
   9   1   1       10.35       12.15      4.68 o 
  10   1   1       29.21       35.90      4.37 o 
  11   1   1        5.92       11.51      4.77 o 
 -12   2   1        4.23        6.24      3.23 o 
 -11   2   1       45.66       50.37      4.70 o 
 -10   2   1       21.43       23.04      2.27 o 
  -9   2   1       75.57       75.17      3.21 o 
  -8   2   1        1.44        1.16      0.91 o 
  -7   2   1        7.02       11.11      1.13 o 
  -6   2   1        0.96        3.08      0.59 o 
  -5   2   1      156.63      197.28      2.49 o 
  -4   2   1      380.32      413.83      3.26 o 
  -3   2   1      461.02      538.91      4.75 o 
  -2   2   1      472.24      524.48      7.91 o 
  -1   2   1     2452.02     2567.17     24.98 o 
   0   2   1      832.37      782.68      7.79 o 
   1   2   1      185.43      139.70      2.04 o 
   2   2   1        0.88        0.74      0.52 o 
   3   2   1        0.47        0.10      0.39 o 
   4   2   1        5.82        7.93      0.89 o 
   5   2   1      973.20      901.70      8.36 o 
   6   2   1        0.02        1.08      0.93 o 
   7   2   1       31.51       30.65      3.76 o 
   8   2   1       10.78       15.50      3.44 o 
   9   2   1        0.00        2.31      1.98 o 
  10   2   1        2.26        2.79      3.05 o 
 -13   3   1        0.94        2.91      4.20 o 
 -12   3   1        7.99        2.02      2.43 o 
 -11   3   1       18.56       12.70      2.89 o 
 -10   3   1       33.04       36.52      3.23 o 
  -9   3   1      225.91      205.15      5.05 o 
  -8   3   1       61.67       50.40      2.83 o 
  -7   3   1      136.55      126.69      3.02 o 
  -6   3   1       44.40       41.38      1.49 o 
  -5   3   1        1.77        2.73      0.49 o 
  -4   3   1      198.21      235.80      2.71 o 
  -3   3   1        0.75        0.94      0.38 o 
  -2   3   1      538.71      529.16      4.26 o 
  -1   3   1        0.39        0.54      0.32 o 
   0   3   1      937.94      928.68      6.49 o 
   1   3   1     2924.17     3040.36     20.84 o 
   2   3   1      168.94      184.37      3.28 o 
   3   3   1       55.28       33.69      1.71 o 
   4   3   1      297.08      297.52      4.81 o 
   5   3   1       46.86       46.26      2.83 o 
   6   3   1       35.16       34.73      3.00 o 
   7   3   1       15.53       21.18      3.29 o 
   8   3   1       23.04       31.72      4.00 o 
   9   3   1       21.92       32.43      4.07 o 
  10   3   1       40.89       56.83      6.11 o 
 -13   4   1       36.50       36.83      5.00 o 
 -12   4   1       23.39       23.70      3.84 o 
 -11   4   1        3.09        3.05      1.42 o 
 -10   4   1       55.09       66.61      3.35 o 
  -9   4   1      207.60      200.93      4.89 o 
  -8   4   1       20.23       20.71      1.87 o 
  -7   4   1       34.25       31.11      1.80 o 
  -6   4   1      141.34      139.71      2.11 o 
  -5   4   1      687.29      715.69      5.99 o 
  -4   4   1      359.45      376.75      3.53 o 
  -3   4   1        1.51        4.63      0.38 o 
  -2   4   1      597.81      605.33      8.15 o 
  -1   4   1       63.28       64.48      1.35 o 
   0   4   1      448.65      500.31      5.47 o 
   1   4   1       75.81       49.55      1.83 o 
   2   4   1       40.80       65.64      2.44 o 
   3   4   1      197.74      213.92      3.69 o 
   4   4   1      406.01      399.03      7.35 o 
   5   4   1      128.93      116.74      4.35 o 
   6   4   1        7.21        7.52      2.10 o 
   7   4   1        5.35        5.51      2.46 o 
   8   4   1       92.44      109.57      6.32 o 
   9   4   1        3.35        5.88      4.06 o 
 -13   5   1       27.47       36.45      4.41 o 
 -12   5   1       20.86       28.59      3.46 o 
 -11   5   1       19.00       18.79      3.41 o 
 -10   5   1       96.00       87.31      3.81 o 
  -9   5   1       63.46       64.63      3.21 o 
  -8   5   1       31.62       32.03      2.08 o 
  -7   5   1       20.33       19.75      1.74 o 
  -6   5   1      330.00      311.45      4.33 o 
  -5   5   1      142.55      151.19      2.44 o 
  -4   5   1      386.62      394.25      4.09 o 
  -3   5   1      531.73      494.06      6.04 o 
  -2   5   1       95.23      128.36      3.56 o 
  -1   5   1       33.02       30.51      1.08 o 
   0   5   1       68.23       65.40      2.43 o 
   1   5   1       38.79       52.98      1.71 o 
   2   5   1       54.12       63.14      2.84 o 
   3   5   1        8.88        7.21      1.80 o 
   4   5   1      285.68      260.58      7.77 o 
   5   5   1       46.37       34.15      3.70 o 
   6   5   1       12.73       17.45      3.44 o 
   7   5   1        1.85        3.92      9.05 o 
   8   5   1       16.21       26.77      5.82 o 
   9   5   1        0.01        1.82      2.68 o 
 -13   6   1        1.04       -0.12      1.70 o 
 -12   6   1        1.96       -2.71      2.71 o 
 -11   6   1       58.44       62.18      4.40 o 
 -10   6   1        1.49        2.35      1.48 o 
  -9   6   1       17.49       20.21      2.17 o 
  -8   6   1      182.20      180.24      6.76 o 
  -7   6   1      377.75      386.13      6.44 o 
  -6   6   1       40.06       45.41      1.57 o 
  -5   6   1        0.15        0.91      0.60 o 
  -4   6   1      191.13      206.89      3.18 o 
  -3   6   1      141.34      130.94      3.65 o 
  -2   6   1       56.17       75.56      1.69 o 
  -1   6   1      389.45      430.61      6.11 o 
   0   6   1       28.69       30.98      2.61 o 
   1   6   1       12.22       20.75      4.79 o 
   2   6   1      265.39      290.78      7.37 o 
   3   6   1       65.84       71.64      4.46 o 
   4   6   1        2.05        4.34      1.79 o 
   5   6   1       12.48       12.37      2.46 o 
   6   6   1       20.42       24.55      4.11 o 
   7   6   1       13.76       14.53      4.51 o 
   8   6   1        0.46        1.23      5.32 o 
 -13   7   1       91.15       85.70      6.38 o 
 -12   7   1       30.18       24.04      4.12 o 
 -11   7   1        0.02        0.15      1.13 o 
 -10   7   1       27.17       25.49      2.66 o 
  -9   7   1       25.42       26.51      2.69 o 
  -8   7   1      386.33      385.04      8.79 o 
  -7   7   1      302.36      298.93      7.44 o 
  -6   7   1       74.31       63.52      2.91 o 
  -5   7   1       50.78       55.34      1.74 o 
  -4   7   1      226.89      268.35      4.85 o 
  -3   7   1      237.79      250.63      3.94 o 
  -2   7   1        0.02        1.09      0.49 o 
  -1   7   1        4.41        3.25      1.40 o 
   0   7   1        7.94       10.53      2.27 o 
   2   7   1      121.76       89.80      7.65 o 
   3   7   1      235.93      215.56      6.92 o 
   4   7   1        7.66        7.25      2.27 o 
   5   7   1       29.17       30.94      4.94 o 
   6   7   1        7.75        8.66      3.09 o 
   7   7   1       50.21       42.47      6.48 o 
 -13   8   1        6.01        3.21      2.16 o 
 -12   8   1        4.07       -2.06      2.06 o 
 -11   8   1       10.48        9.34      2.31 o 
 -10   8   1        1.08        1.08      1.09 o 
  -9   8   1       24.19       25.92      3.62 o 
  -8   8   1      110.78      109.31      4.59 o 
  -7   8   1       24.08       25.79      2.71 o 
  -6   8   1       71.48       64.88      3.39 o 
  -5   8   1      130.62      129.55      3.11 o 
  -4   8   1      138.97      143.90      3.32 o 
  -3   8   1        9.80        7.69      0.83 o 
  -2   8   1       40.12       33.75      2.82 o 
   0   8   1       40.60       30.17      3.78 o 
   2   8   1        2.06        1.11      1.96 o 
   3   8   1        8.86        6.25      4.11 o 
   4   8   1        0.46        0.09      1.43 o 
   5   8   1       22.71       21.47      3.57 o 
   6   8   1       18.63       17.25      4.51 o 
 -13   9   1       23.66       15.83      3.85 o 
 -12   9   1       12.18       22.16      4.91 o 
 -11   9   1       10.76       18.65      7.44 o 
 -10   9   1       19.45       23.78      6.68 o 
  -9   9   1       69.61       65.27      4.13 o 
  -8   9   1       49.00       38.09      5.60 o 
  -7   9   1       29.45       32.15      3.54 o 
  -6   9   1      197.83      190.32      5.37 o 
  -5   9   1       39.16       31.15      2.20 o 
  -4   9   1       41.16       45.49      2.21 o 
  -3   9   1        0.10        0.97      1.42 o 
  -2   9   1      417.01      418.08     10.16 o 
  -1   9   1      255.71      231.08     24.73 o 
   0   9   1        1.45        2.30      6.40 o 
   1   9   1       24.38       29.28      6.28 o 
   2   9   1        1.47        2.47      3.31 o 
   3   9   1        5.22        7.36      4.53 o 
   4   9   1        5.39        2.10      4.43 o 
   5   9   1       53.05       52.29     10.82 o 
 -13  10   1       10.80       10.20      3.00 o 
 -12  10   1        5.50        3.34      4.84 o 
 -11  10   1        3.43        9.67      7.86 o 
 -10  10   1        3.02        7.16      2.00 o 
  -9  10   1        0.95        5.03      1.77 o 
  -8  10   1        9.22        7.56      1.83 o 
  -7  10   1      110.37      119.05      7.79 o 
  -6  10   1       24.34       23.48      2.39 o 
  -5  10   1       33.61       33.85      6.11 o 
  -4  10   1       38.36       40.13      2.62 o 
  -3  10   1       27.13       25.37      2.95 o 
  -2  10   1        8.66       11.10      2.37 o 
  -1  10   1        8.58       21.33      5.43 o 
   0  10   1       22.64       23.84      5.62 o 
   1  10   1       20.53        0.93      2.33 o 
   2  10   1       16.89       14.05      5.67 o 
   3  10   1       45.87       59.19     10.62 o 
   4  10   1       11.16       18.78      7.31 o 
 -12  11   1        4.86       -0.28      2.14 o 
 -11  11   1        5.33        5.32      6.80 o 
 -10  11   1       14.83       14.28      6.46 o 
  -9  11   1       10.91        7.38      2.27 o 
  -8  11   1        0.33        0.13      1.25 o 
  -7  11   1       63.76       55.55      4.07 o 
  -6  11   1       52.43       44.77      4.08 o 
  -5  11   1        1.30        0.02      0.91 o 
  -4  11   1       24.00       26.14      2.73 o 
  -3  11   1       22.26       18.93      4.26 o 
  -2  11   1        9.56        5.26      2.58 o 
  -1  11   1       43.17       59.12      6.41 o 
   0  11   1       22.92       40.95      6.37 o 
   1  11   1       22.73        8.28      4.44 o 
   2  11   1       24.65       25.61      7.55 o 
   3  11   1       62.96       81.24     12.54 o 
 -12  12   1        9.53        2.80      3.64 o 
 -11  12   1       34.95       31.79     15.06 o 
 -10  12   1       41.15       61.74      4.72 o 
  -9  12   1        3.28       -0.44      2.53 o 
  -8  12   1        0.92       -0.07      1.94 o 
  -7  12   1        4.56        2.97      1.87 o 
  -6  12   1        4.13        0.06      1.30 o 
  -5  12   1       13.77       15.53      3.16 o 
  -4  12   1       79.83       81.42     13.29 o 
  -3  12   1       37.55       38.22      8.90 o 
  -2  12   1       24.04       24.53      4.97 o 
  -1  12   1        2.66        5.00      2.66 o 
   0  12   1       77.97       93.90      9.84 o 
   1  12   1        0.63        2.09      4.12 o 
   2  12   1       35.40       40.79      8.96 o 
 -11  13   1       34.06       32.16      7.73 o 
 -10  13   1        3.81        5.17      3.89 o 
  -9  13   1       25.62       32.75      5.04 o 
  -8  13   1        0.25       -2.05      3.62 o 
  -7  13   1        1.34        0.77      3.24 o 
  -6  13   1       45.69       43.59      4.96 o 
  -5  13   1        2.89        4.35      2.37 o 
  -4  13   1      175.77      212.58     11.20 o 
  -3  13   1        0.01       10.02      3.05 o 
  -2  13   1       13.99       17.53      4.33 o 
  -1  13   1       33.23      102.46      7.06 o 
   0  13   1        2.59        0.00      4.09 o 
 -10  14   1        4.94       10.61      3.70 o 
  -9  14   1        4.32        5.75      3.13 o 
  -8  14   1        1.32        5.88      2.54 o 
  -7  14   1       24.99       20.74      4.27 o 
  -6  14   1        0.21        5.44      2.39 o 
  -5  14   1        0.73       -2.42      2.42 o 
  -4  14   1        1.14       -3.16      3.16 o 
  -2  14   1        1.94       17.55      4.61 o 
  -8  15   1        6.02       -1.06      3.20 o 
  -7  15   1        0.57       10.21      3.69 o 
  -6  15   1        5.70       -0.61      3.31 o 
  -5  15   1        1.71        2.97      3.28 o 
  -4  15   1       32.37       36.63      7.08 o 
   4 -15   2        3.52        8.67      3.51 o 
   5 -15   2       29.16       26.33      4.19 o 
   1 -14   2       19.29       28.93      6.04 o 
   2 -14   2        1.01        8.57      3.84 o 
   3 -14   2        1.65       -2.83      2.83 o 
   7 -14   2       17.34       23.13      9.21 o 
   8 -14   2        4.24        7.19      2.23 o 
   9 -14   2        1.89       10.25      2.37 o 
  -1 -13   2        9.77       44.34      4.08 o 
   0 -13   2       15.06       26.01      5.77 o 
   1 -13   2        7.71        4.55      3.32 o 
   2 -13   2        7.72       13.40      4.21 o 
   3 -13   2       17.34       20.55      5.48 o 
   4 -13   2       83.43       69.42      9.42 o 
   5 -13   2       86.33       81.42     13.03 o 
   6 -13   2        1.24       -0.92      3.30 o 
   7 -13   2        0.08        4.77      5.87 o 
   8 -13   2       16.58       19.03      6.96 o 
   9 -13   2       13.37       24.12      6.82 o 
  10 -13   2        0.26       -1.27      2.14 o 
  -3 -12   2       11.96       13.41      6.22 o 
  -2 -12   2        1.91       -1.31      3.23 o 
  -1 -12   2       23.35       40.06      7.19 o 
   0 -12   2        8.25       13.18      5.46 o 
   1 -12   2        1.47        3.89      2.31 o 
   2 -12   2       42.22       35.87      7.59 o 
   3 -12   2        3.30        7.35      4.84 o 
   4 -12   2      124.99      121.59     13.11 o 
   5 -12   2        5.67        3.68      3.28 o 
   6 -12   2        3.29        1.29      3.28 o 
   7 -12   2       30.80       34.79      2.54 o 
   8 -12   2       10.35        3.55      2.00 o 
   9 -12   2        4.24        7.19      4.43 o 
  10 -12   2       10.42        8.28      5.34 o 
  11 -12   2        1.67       12.89     11.85 o 
  -4 -11   2      114.57      130.24     13.36 o 
  -3 -11   2       17.79       24.62      7.25 o 
  -2 -11   2        2.85        1.70      3.60 o 
  -1 -11   2        5.22       12.45      3.52 o 
   0 -11   2        3.81        3.79      2.89 o 
   1 -11   2       18.97       14.73      3.31 o 
   2 -11   2      485.25      444.16     13.18 o 
   3 -11   2       30.84       32.40      3.45 o 
   4 -11   2        3.88        6.77      3.13 o 
   5 -11   2        6.64       -0.66      2.39 o 
   6 -11   2       19.30       13.71      4.34 o 
   7 -11   2       27.77       23.41      5.66 o 
   8 -11   2        7.30        7.43      2.22 o 
   9 -11   2        1.10       -0.53      2.46 o 
  10 -11   2        0.17        3.42      1.97 o 
  11 -11   2       26.27       33.48      5.31 o 
  12 -11   2        2.89        5.36      2.66 o 
  -5 -10   2       17.54       22.39      7.56 o 
  -4 -10   2        7.81        7.92      5.18 o 
  -3 -10   2        1.22       -1.76      3.20 o 
  -2 -10   2        0.09       -0.46      2.54 o 
  -1 -10   2        0.24        0.93      2.02 o 
   0 -10   2        3.05        4.76      2.25 o 
   1 -10   2      309.99      311.42      8.82 o 
   2 -10   2       20.03       25.04      4.67 o 
   3 -10   2      187.39      178.24      7.30 o 
   4 -10   2      101.13      101.05      7.58 o 
   5 -10   2       10.98       16.39      4.19 o 
   6 -10   2       56.77       51.76      6.82 o 
   7 -10   2        0.97        0.15      1.12 o 
   8 -10   2        0.58       -0.60      1.52 o 
   9 -10   2       59.60       57.64      4.43 o 
  10 -10   2       32.86       30.42      5.12 o 
  11 -10   2       74.14       84.01      9.08 o 
  12 -10   2       36.76       37.20     10.91 o 
  -6  -9   2        6.10        3.99      5.39 o 
  -5  -9   2       13.84       14.49      6.23 o 
  -4  -9   2       95.02      105.28     10.98 o 
  -3  -9   2       65.72       44.09      8.55 o 
  -2  -9   2       11.75        9.95      4.17 o 
  -1  -9   2      203.58      186.35      8.05 o 
   0  -9   2      205.26      182.63      7.77 o 
   1  -9   2       48.04       43.05      3.08 o 
   2  -9   2      318.40      289.39     13.72 o 
   3  -9   2       38.73       42.47      5.54 o 
   4  -9   2       29.45       29.83      4.95 o 
   5  -9   2        7.31        6.09      1.58 o 
   6  -9   2        4.96        3.17      1.20 o 
   7  -9   2       29.66       30.77      3.06 o 
   8  -9   2      164.89      170.72      6.32 o 
   9  -9   2        0.39        0.76      1.62 o 
  10  -9   2        2.21        2.02      1.57 o 
  11  -9   2       64.02       79.32     16.78 o 
  12  -9   2       15.19       17.54      5.57 o 
  -7  -8   2        0.96       -2.73      4.40 o 
  -6  -8   2       12.93       14.18      6.13 o 
  -5  -8   2        1.15        1.46      3.58 o 
  -4  -8   2       32.30       26.47      6.80 o 
  -3  -8   2        2.55        0.67      1.91 o 
  -2  -8   2        0.38        0.62      2.18 o 
  -1  -8   2       61.72       73.77      4.98 o 
   0  -8   2      202.14      174.58      6.28 o 
   1  -8   2       91.89       99.94      2.92 o 
   2  -8   2        6.70        9.24      1.62 o 
   3  -8   2        0.01       -0.02      2.13 o 
   4  -8   2       67.78       59.44      6.38 o 
   5  -8   2        6.72        4.23      1.00 o 
   6  -8   2      115.88      113.55      4.12 o 
   7  -8   2      209.71      217.51      6.49 o 
   8  -8   2      170.52      161.51      6.26 o 
   9  -8   2        0.98        2.39      1.32 o 
  10  -8   2        7.05        4.45      1.72 o 
  11  -8   2        6.54        6.00      2.40 o 
  12  -8   2        9.06        4.46      2.57 o 
  -8  -7   2       15.59        9.07     12.54 o 
  -7  -7   2       26.16       37.86      5.54 o 
  -6  -7   2       10.95       16.51      3.61 o 
  -5  -7   2      101.86       97.20      6.70 o 
  -4  -7   2       31.03       27.54      2.62 o 
  -3  -7   2      118.19       88.27      7.49 o 
  -2  -7   2      152.36      137.81      6.74 o 
  -1  -7   2      154.32      142.39      6.08 o 
   0  -7   2       11.70       12.49      1.59 o 
   1  -7   2        1.75        3.63      1.52 o 
   2  -7   2       18.28       23.77      2.47 o 
   3  -7   2        0.23        0.76      1.91 o 
   4  -7   2       31.53       32.36      2.13 o 
   5  -7   2       40.10       35.39      1.58 o 
   6  -7   2      128.05      113.76      4.43 o 
   7  -7   2      564.88      576.00     11.11 o 
   8  -7   2        3.38        0.90      1.09 o 
   9  -7   2       11.97       11.74      4.31 o 
  10  -7   2        3.22        4.70      1.95 o 
  11  -7   2        0.54        2.91      3.23 o 
  12  -7   2       10.34        5.57      3.38 o 
  -9  -6   2        0.49       -0.54      3.05 o 
  -8  -6   2        1.26       -1.19      4.82 o 
  -7  -6   2       10.65       16.70      5.34 o 
  -6  -6   2        5.47        7.78      2.26 o 
  -5  -6   2        5.82        6.44      2.19 o 
  -4  -6   2      233.24      223.69      7.14 o 
  -3  -6   2      501.13      457.86      8.81 o 
  -2  -6   2       18.65       15.40      2.81 o 
  -1  -6   2        0.27        0.50      1.19 o 
   0  -6   2       11.11       15.75      1.14 o 
   1  -6   2      111.50      118.37      3.08 o 
   2  -6   2      391.21      372.66     10.58 o 
   3  -6   2       61.26       59.60      4.73 o 
   4  -6   2      868.49      982.88      8.96 o 
   5  -6   2       33.48       36.46      1.60 o 
   6  -6   2      106.92      131.96      3.40 o 
   7  -6   2       19.76       20.20      3.00 o 
   8  -6   2        0.68        1.04      1.32 o 
   9  -6   2       73.58       77.54      4.42 o 
  10  -6   2        2.47        1.12      1.40 o 
  11  -6   2        4.23        5.36      2.45 o 
  12  -6   2       19.84       16.05      3.52 o 
  -9  -5   2        0.51        3.24      5.02 o 
  -8  -5   2        0.36       -3.89      6.76 o 
  -7  -5   2       24.28       11.18      6.72 o 
  -6  -5   2       11.25       11.98      2.53 o 
  -5  -5   2        3.64        4.46      1.91 o 
  -4  -5   2       32.43       29.23      2.91 o 
  -3  -5   2        7.47        3.37      1.33 o 
  -2  -5   2       61.44       54.09      1.70 o 
  -1  -5   2       71.64       65.01      2.47 o 
   0  -5   2       74.59       86.87      1.84 o 
   1  -5   2       10.13       18.49      3.80 o 
   2  -5   2      102.31       85.67      4.82 o 
   3  -5   2      415.67      461.01      5.50 o 
   4  -5   2     4193.06     4499.79     24.56 o 
   5  -5   2      184.87      204.91      2.85 o 
   6  -5   2      150.29      166.84      3.90 o 
   7  -5   2      108.50      108.92      6.50 o 
   8  -5   2       12.55       10.84      2.06 o 
   9  -5   2       20.01       22.43      2.35 o 
  10  -5   2       42.97       43.02      3.30 o 
  11  -5   2        3.16        0.78      1.68 o 
  12  -5   2       61.66       67.37      6.47 o 
 -10  -4   2       51.24       67.55      8.73 o 
  -9  -4   2       19.29       22.94      5.51 o 
  -8  -4   2       34.04       42.81      6.82 o 
  -7  -4   2      162.49      166.35      5.80 o 
  -6  -4   2        0.20       -0.30      1.05 o 
  -5  -4   2        5.25        3.08      1.38 o 
  -4  -4   2      321.40      266.94      4.70 o 
  -3  -4   2       15.20       20.08      1.89 o 
  -2  -4   2      580.45      640.42      7.70 o 
  -1  -4   2      153.60      184.76      4.34 o 
   0  -4   2      513.81      526.05     11.49 o 
   1  -4   2      242.76      290.39      5.64 o 
   2  -4   2      353.19      360.71      5.00 o 
   3  -4   2      101.50      129.45      2.51 o 
   4  -4   2     4174.01     4485.25     27.40 o 
   5  -4   2       26.71       30.61      1.41 o 
   6  -4   2        0.46        0.68      0.61 o 
   7  -4   2       30.75       38.09      2.70 o 
   8  -4   2      144.23      131.78      4.52 o 
   9  -4   2        2.34        1.55      1.51 o 
  10  -4   2       18.15       16.53      2.98 o 
  11  -4   2        6.94        6.11      2.31 o 
  12  -4   2       19.09       18.18      4.22 o 
 -11  -3   2        0.10       14.02     15.38 o 
 -10  -3   2       15.87       16.33      4.21 o 
  -9  -3   2       81.09       99.49     12.20 o 
  -8  -3   2        6.62        6.00      2.45 o 
  -7  -3   2        4.09        4.38      1.78 o 
  -6  -3   2       64.30       79.31      3.58 o 
  -5  -3   2       19.98       28.49      1.75 o 
  -4  -3   2        9.34        6.38      1.03 o 
  -3  -3   2       70.91       83.15      1.92 o 
  -2  -3   2       36.16       14.70      1.28 o 
  -1  -3   2        1.59        0.38      0.40 o 
   0  -3   2      718.95      698.36      9.31 o 
   1  -3   2     1915.82     2022.72     18.29 o 
   2  -3   2     2018.48     2213.99     15.82 o 
   3  -3   2      612.66      696.96      5.37 o 
   4  -3   2      258.04      238.42      3.09 o 
   5  -3   2       19.19       23.00      1.30 o 
   6  -3   2        7.08        8.98      1.12 o 
   7  -3   2       21.53       26.90      2.71 o 
   8  -3   2      105.26      104.09      4.41 o 
   9  -3   2        0.03        2.63      1.30 o 
  10  -3   2        0.03        1.39      1.88 o 
  11  -3   2       47.72       63.83     10.01 o 
  12  -3   2        3.26        6.08      3.44 o 
 -11  -2   2        0.01       -0.53      2.92 o 
 -10  -2   2       15.46       14.72      3.18 o 
  -9  -2   2       12.24       13.87      2.62 o 
  -8  -2   2       11.51        8.57      2.26 o 
  -7  -2   2      287.31      235.27      6.86 o 
  -6  -2   2     1863.88     1747.10     13.09 o 
  -5  -2   2        0.23        1.59      0.59 o 
  -4  -2   2      510.81      579.71      6.12 o 
  -3  -2   2      251.55      235.08      3.53 o 
  -2  -2   2        4.90        1.98      0.48 o 
  -1  -2   2      109.07       94.24      1.77 o 
   0  -2   2      136.19      120.49      1.76 o 
   1  -2   2    23599.30    24339.04    153.60 o 
   2  -2   2     2022.18     2324.07     12.22 o 
   3  -2   2      546.05      537.78      5.39 o 
   4  -2   2        1.16        1.83      0.51 o 
   5  -2   2       45.25       29.57      1.30 o 
   6  -2   2        2.97        2.99      0.92 o 
   7  -2   2       19.60       23.51      2.11 o 
   8  -2   2       55.38       54.78      3.08 o 
   9  -2   2       22.05       21.99      2.47 o 
  10  -2   2       90.14       85.13      4.93 o 
  11  -2   2        0.00        4.00      2.39 o 
  12  -2   2        6.78       15.25      3.60 o 
 -12  -1   2       66.54       63.50      8.37 o 
 -11  -1   2       18.04       18.20      6.07 o 
 -10  -1   2        5.23        5.23      2.42 o 
  -9  -1   2        4.01        0.70      2.50 o 
  -8  -1   2        1.15        2.37      1.32 o 
  -7  -1   2      361.97      355.82      5.38 o 
  -6  -1   2        8.24        6.83      0.86 o 
  -5  -1   2      177.98      212.94      2.95 o 
  -4  -1   2      414.06      461.06      4.28 o 
  -3  -1   2       12.05       22.48      1.17 o 
  -2  -1   2     1525.54     1494.15     10.51 o 
  -1  -1   2     8246.86     8532.47     55.96 o 
   0  -1   2      459.94      440.57      5.07 o 
   1  -1   2     2631.12     2671.11     15.46 o 
   2  -1   2     1160.21     1148.95      7.87 o 
   3  -1   2       16.57       16.04      1.02 o 
   4  -1   2      625.02      622.44      5.59 o 
   5  -1   2       36.95       36.17      1.68 o 
   6  -1   2        0.08        0.10      0.72 o 
   7  -1   2       26.29       26.53      2.09 o 
   8  -1   2      292.41      276.70      6.25 o 
   9  -1   2       58.77       64.13      4.04 o 
  10  -1   2        1.91        2.09      1.95 o 
  11  -1   2        0.04        6.04      5.25 o 
 -12   0   2        8.99       11.67      2.94 o 
 -11   0   2       31.26       35.79      5.13 o 
 -10   0   2       97.40       88.99      4.24 o 
  -9   0   2       90.13       86.26      6.45 o 
  -8   0   2      105.41      108.26      3.43 o 
  -7   0   2       12.35       14.90      1.28 o 
  -6   0   2      121.68      122.73      2.36 o 
  -5   0   2       50.65       61.37      1.50 o 
  -4   0   2      287.41      299.47      3.02 o 
  -3   0   2       84.78       71.24      1.43 o 
  -2   0   2      564.84      701.38      4.48 o 
  -1   0   2     3638.64     3844.85     29.99 o 
   0   0   2      304.33      311.63      2.60 o 
   1   0   2      508.81      601.18      5.15 o 
   2   0   2      225.73      264.69      3.13 o 
   3   0   2      213.98      212.02      2.91 o 
   4   0   2      120.07      139.37      2.43 o 
   5   0   2      108.51      111.44      2.54 o 
   6   0   2      365.60      346.50      6.03 o 
   7   0   2        8.89        9.97      1.61 o 
   8   0   2        8.49        8.87      1.95 o 
   9   0   2        9.80        6.37      1.83 o 
  10   0   2        0.09        3.53      2.24 o 
  11   0   2        7.70        1.66      4.51 o 
 -12   1   2       76.35       74.75      7.99 o 
 -11   1   2        1.72        2.28      1.93 o 
 -10   1   2        0.66        3.20      1.81 o 
  -9   1   2        2.94        3.06      1.43 o 
  -8   1   2        2.12        1.31      0.90 o 
  -7   1   2       25.66       25.46      1.61 o 
  -6   1   2      130.65      142.48      2.64 o 
  -5   1   2     3554.84     3750.37     20.85 o 
  -4   1   2       23.75       19.83      0.95 o 
  -3   1   2       14.74       18.19      0.96 o 
  -2   1   2      501.40      634.66      4.38 o 
  -1   1   2     1636.34     1725.56     11.45 o 
   0   1   2      842.62      772.17      6.40 o 
   1   1   2      914.64      975.61      7.54 o 
   2   1   2       61.52       37.76      1.13 o 
   3   1   2       42.29       62.54      1.64 o 
   4   1   2        1.68        1.11      0.53 o 
   5   1   2      577.92      526.39      5.82 o 
   6   1   2      810.26      735.29      9.94 o 
   7   1   2       34.20       35.66      2.86 o 
   8   1   2        3.45        3.73      1.78 o 
   9   1   2        0.02        4.70      1.85 o 
  10   1   2       17.03        9.99      3.76 o 
  11   1   2        7.91        3.57      3.04 o 
 -13   2   2        9.46        5.54      4.28 o 
 -12   2   2        2.04        9.28      2.86 o 
 -11   2   2        0.12        1.01      1.94 o 
 -10   2   2        2.21        0.78      1.30 o 
  -9   2   2       98.99       85.17      3.15 o 
  -8   2   2       30.81       32.79      2.07 o 
  -7   2   2       69.25       80.14      2.28 o 
  -6   2   2        3.69        4.90      0.68 o 
  -5   2   2     1280.64     1353.92      7.83 o 
  -4   2   2      871.34      848.23      5.43 o 
  -3   2   2      268.79      285.07      2.80 o 
  -2   2   2        0.06        0.22      0.24 o 
  -1   2   2       49.12       65.88      1.90 o 
   0   2   2       38.55       29.27      1.06 o 
   1   2   2       57.40       53.79      1.46 o 
   2   2   2     3979.09     4242.13     23.73 o 
   3   2   2        0.45       -0.05      0.45 o 
   4   2   2      602.67      613.99      6.02 o 
   5   2   2        9.49        6.12      1.10 o 
   6   2   2      304.05      283.00      6.43 o 
   7   2   2       28.46       23.69      3.47 o 
   8   2   2        3.01        3.25      3.71 o 
   9   2   2       15.69        8.63      3.39 o 
  10   2   2        9.31       10.90      3.29 o 
 -13   3   2       12.70       19.16      3.81 o 
 -12   3   2       29.30       27.62      4.23 o 
 -11   3   2        0.46        1.08      1.52 o 
 -10   3   2        0.73        1.25      1.42 o 
  -9   3   2        8.10        6.62      1.43 o 
  -8   3   2       22.35       15.77      1.43 o 
  -7   3   2        0.18        1.14      0.69 o 
  -6   3   2      506.42      540.11      4.86 o 
  -5   3   2       89.13      113.51      1.97 o 
  -4   3   2      129.25      117.20      2.08 o 
  -3   3   2      130.40      115.57      1.77 o 
  -2   3   2      469.37      510.80      4.69 o 
  -1   3   2       13.18       10.76      0.88 o 
   0   3   2     2400.97     2440.89     19.55 o 
   1   3   2      265.15      254.78      3.40 o 
   2   3   2      166.54      208.50      3.77 o 
   3   3   2       78.86       75.00      2.47 o 
   4   3   2       98.20       98.22      3.42 o 
   5   3   2       75.97       76.41      3.38 o 
   6   3   2        1.50        2.15      1.82 o 
   7   3   2       10.92       10.66      2.89 o 
   8   3   2      116.49      124.91      6.34 o 
   9   3   2        3.58        5.92      2.36 o 
  10   3   2        1.42        4.07      5.48 o 
 -13   4   2        2.40        6.93      5.25 o 
 -12   4   2       63.46       71.31      4.69 o 
 -11   4   2       23.09       15.24      2.03 o 
 -10   4   2        4.61        6.55      1.48 o 
  -9   4   2       44.35       33.78      2.51 o 
  -8   4   2       13.27       10.09      1.63 o 
  -7   4   2      150.45      148.22      3.15 o 
  -6   4   2      284.45      280.51      3.21 o 
  -5   4   2      288.87      302.78      3.15 o 
  -4   4   2      495.10      481.61      4.29 o 
  -3   4   2       37.56       37.33      1.15 o 
  -2   4   2      237.66      247.97      3.24 o 
  -1   4   2      162.20      222.85      3.99 o 
   0   4   2      114.90      129.81      2.45 o 
   1   4   2       18.07       23.48      1.65 o 
   2   4   2       17.71       19.54      1.39 o 
   3   4   2      548.57      531.44      7.15 o 
   4   4   2      406.63      420.61      7.89 o 
   5   4   2      107.61      109.56      4.36 o 
   6   4   2       11.62       11.36      2.82 o 
   7   4   2        9.99       10.21      3.91 o 
   8   4   2       13.67       20.85      3.70 o 
   9   4   2       15.57        9.87     11.06 o 
 -13   5   2       11.07       14.21      3.40 o 
 -12   5   2       21.78       21.26      2.65 o 
 -11   5   2       60.81       71.31      3.87 o 
 -10   5   2       14.35       14.06      1.96 o 
  -9   5   2       10.90       12.12      1.87 o 
  -8   5   2      214.62      211.74      4.43 o 
  -7   5   2        2.14        5.20      0.77 o 
  -6   5   2        7.83        9.64      0.80 o 
  -5   5   2      496.87      507.82      5.17 o 
  -4   5   2      188.80      247.47      2.89 o 
  -3   5   2      377.66      405.00      3.88 o 
  -2   5   2      171.55      194.78      2.73 o 
  -1   5   2       63.76       66.70      2.14 o 
   0   5   2      180.22      194.77      2.56 o 
   1   5   2      135.01      129.27      3.02 o 
   2   5   2      654.59      630.38     12.26 o 
   3   5   2     1023.46      883.04     16.70 o 
   4   5   2      120.08       94.30      4.95 o 
   5   5   2        7.92        7.97      2.13 o 
   6   5   2       84.45       90.70      7.49 o 
   7   5   2       25.86       28.72      9.51 o 
   8   5   2       14.77       10.90     15.68 o 
 -13   6   2        5.94        3.27      1.96 o 
 -12   6   2       12.65       12.55      3.10 o 
 -11   6   2       15.20       16.54      2.87 o 
 -10   6   2      137.82      136.34      6.96 o 
  -9   6   2       64.28       70.44      4.03 o 
  -8   6   2      214.51      214.84      5.43 o 
  -7   6   2      121.87      103.49      3.27 o 
  -6   6   2      120.80      114.44      2.68 o 
  -5   6   2      128.97      130.27      2.09 o 
  -4   6   2        9.60       12.11      0.88 o 
  -3   6   2      311.98      282.88      3.82 o 
  -2   6   2      160.76      201.63      3.03 o 
  -1   6   2        5.33        5.68      0.82 o 
   0   6   2       27.27       28.93      2.56 o 
   1   6   2     1271.10     1191.59     16.22 o 
   2   6   2       19.68       22.20      2.94 o 
   3   6   2        7.37        2.42      1.48 o 
   4   6   2        7.56        5.86      2.23 o 
   5   6   2        0.07        3.57      1.90 o 
   6   6   2       10.93       13.09      4.31 o 
   7   6   2       33.67       42.28      6.88 o 
   8   6   2        1.86       -0.36      5.39 o 
 -13   7   2       37.18       32.33      3.99 o 
 -12   7   2        2.09        1.86      2.88 o 
 -11   7   2       53.95       51.96      4.01 o 
 -10   7   2        2.03        4.09      1.79 o 
  -9   7   2        0.01        2.01      1.97 o 
  -8   7   2       12.64       15.15      2.89 o 
  -7   7   2      228.49      218.85      3.86 o 
  -6   7   2      167.33      142.85      4.72 o 
  -5   7   2      250.63      251.26      3.94 o 
  -4   7   2      376.14      376.12      4.61 o 
  -3   7   2      101.73      104.27      2.28 o 
  -2   7   2       12.65       11.32      1.32 o 
  -1   7   2     1356.54     1324.96     25.15 o 
   0   7   2      455.64      417.43     20.15 o 
   1   7   2      158.14      140.01      7.21 o 
   2   7   2        3.40        1.89      1.40 o 
   3   7   2        4.08        3.59      1.94 o 
   4   7   2       40.59       40.07      4.40 o 
   5   7   2       10.18        6.24      3.67 o 
   6   7   2       25.46       27.61      5.29 o 
   7   7   2        2.07        1.11      3.26 o 
 -13   8   2       84.28       75.48      5.98 o 
 -12   8   2        3.19       -0.80      1.69 o 
 -11   8   2        3.82        4.76      1.69 o 
 -10   8   2       21.82       21.81      2.85 o 
  -9   8   2       76.30       72.57      4.47 o 
  -8   8   2      286.88      274.47      7.10 o 
  -7   8   2      115.82      107.90      4.99 o 
  -6   8   2        3.74        4.46      1.41 o 
  -5   8   2       46.22       49.94      2.89 o 
  -4   8   2        2.16        1.24      1.10 o 
  -3   8   2        0.46       -0.30      0.81 o 
  -2   8   2      438.75      249.95     12.05 o 
  -1   8   2        4.29        7.09      2.16 o 
   0   8   2      191.23      180.69      7.92 o 
   1   8   2       27.74       24.91      4.18 o 
   2   8   2       22.75       23.47      4.47 o 
   3   8   2        1.97        1.38      1.37 o 
   4   8   2        2.30        2.37      2.11 o 
   5   8   2       20.13       14.70      3.55 o 
   6   8   2       68.43       76.73      7.65 o 
 -13   9   2       31.19       34.30      4.18 o 
 -12   9   2       45.74       47.16      6.25 o 
 -11   9   2        6.89        3.19      1.46 o 
 -10   9   2       13.23       13.61      2.43 o 
  -9   9   2       22.93       18.07      2.88 o 
  -8   9   2        5.67        7.58      2.77 o 
  -7   9   2       26.70       29.43      3.18 o 
  -6   9   2       22.67       19.80      2.33 o 
  -5   9   2       34.13       32.84      2.53 o 
  -4   9   2      101.52       86.91      3.23 o 
  -3   9   2      504.03      455.49     10.65 o 
  -1   9   2       24.62       22.97      7.69 o 
   0   9   2       22.42       16.84      5.27 o 
   1   9   2        1.51        1.73      3.24 o 
   2   9   2        2.42        5.05      4.14 o 
   3   9   2        4.36        0.78      3.82 o 
   4   9   2       65.30       55.68     10.40 o 
   5   9   2        4.15        7.58      5.90 o 
 -13  10   2        7.26        6.58      2.27 o 
 -12  10   2        4.35        2.56      2.52 o 
 -11  10   2        3.30       -1.36      2.51 o 
 -10  10   2        0.67       -0.33      2.03 o 
  -9  10   2        0.69        0.29      1.11 o 
  -8  10   2       26.29       22.07      2.56 o 
  -7  10   2       10.79        8.73      1.96 o 
  -6  10   2      227.50      208.97      6.12 o 
  -5  10   2        0.02        0.51      0.98 o 
  -4  10   2      105.04       94.14      4.47 o 
  -3  10   2      205.26      190.11      7.14 o 
  -2  10   2        3.98       -0.08      1.28 o 
  -1  10   2       13.12       60.81      5.31 o 
   0  10   2       13.41       12.76      4.49 o 
   1  10   2       49.78       46.67      8.78 o 
   2  10   2       12.27       20.07      6.57 o 
   3  10   2        1.56        1.70      4.62 o 
   4  10   2      293.97      329.47     21.74 o 
 -13  11   2        1.96        0.63      3.43 o 
 -12  11   2        9.78       11.15      3.14 o 
 -11  11   2       13.19       29.83      6.90 o 
 -10  11   2       62.67       60.57      4.94 o 
  -9  11   2       53.86       52.33      4.55 o 
  -8  11   2       13.13       17.67      2.76 o 
  -7  11   2       22.09       25.56      2.98 o 
  -6  11   2        0.96        0.49      1.28 o 
  -5  11   2        0.57        1.82      1.75 o 
  -4  11   2       89.87       94.90      6.07 o 
  -3  11   2       21.46       18.01      4.44 o 
  -2  11   2       35.93       34.05      5.71 o 
  -1  11   2       19.82       49.24      5.30 o 
   0  11   2      102.02      122.68     10.98 o 
   1  11   2       26.60       30.25      7.97 o 
   2  11   2        0.16       -1.43      3.09 o 
   3  11   2        2.38        7.30      5.59 o 
 -12  12   2        0.29        7.33      6.48 o 
 -11  12   2       25.49        4.01      7.78 o 
 -10  12   2        9.93       10.85      6.59 o 
  -9  12   2       13.86       15.68      3.25 o 
  -8  12   2       71.49       62.37      5.53 o 
  -7  12   2        5.07        7.97      2.59 o 
  -6  12   2        9.77       11.45      2.64 o 
  -5  12   2        0.46       -2.82      3.86 o 
  -4  12   2        3.26        7.06      2.87 o 
  -3  12   2       10.57       22.04      4.82 o 
  -2  12   2       12.16       33.07      5.61 o 
   0  12   2       18.16       20.46      6.38 o 
   1  12   2        6.23        9.87      5.65 o 
   2  12   2       13.58       25.34      7.83 o 
 -11  13   2        7.44        2.35      2.83 o 
 -10  13   2        0.06        3.26      3.58 o 
  -9  13   2        0.01        1.45      3.04 o 
  -8  13   2       15.55       15.39      7.77 o 
  -7  13   2      169.96      182.32      8.68 o 
  -6  13   2      157.81      132.18      8.78 o 
  -5  13   2        4.73        7.90      3.16 o 
  -4  13   2        7.47       15.22      4.63 o 
  -3  13   2        0.31       15.35      3.79 o 
  -2  13   2       72.86       95.47      8.62 o 
  -1  13   2       15.89       62.32      5.51 o 
   0  13   2       34.64       32.63      8.38 o 
 -10  14   2        5.20        1.87      3.35 o 
  -9  14   2       24.93       20.21      4.63 o 
  -8  14   2        5.07        9.39      3.15 o 
  -7  14   2       12.88       11.78      3.91 o 
  -6  14   2        7.12       12.64      3.59 o 
  -5  14   2        2.95        1.42      3.84 o 
  -4  14   2        1.26        4.57      4.00 o 
  -2  14   2        0.13       -3.17      3.17 o 
  -7  15   2        7.31        9.29      3.61 o 
  -6  15   2        6.27        8.30      4.11 o 
  -5  15   2        1.77        5.59      3.63 o 
   4 -15   3       12.77       13.61      2.96 o 
   1 -14   3       25.78       39.82      7.41 o 
   2 -14   3       20.53       34.36      5.66 o 
   3 -14   3       27.76       23.46      4.68 o 
   4 -14   3       38.89       39.88      3.73 o 
   7 -14   3        1.46        2.09      5.77 o 
   8 -14   3       35.20       49.94     10.77 o 
   9 -14   3       86.49       81.63      6.46 o 
  -1 -13   3       27.24       48.92      5.24 o 
   0 -13   3       95.38      120.09     10.28 o 
   1 -13   3        2.56        7.86      4.35 o 
   2 -13   3        4.21       10.97      3.26 o 
   3 -13   3       11.80       14.62      2.99 o 
   6 -13   3        1.50        0.77      4.69 o 
   7 -13   3       34.81       42.18     11.11 o 
   8 -13   3       46.52       65.46     15.13 o 
   9 -13   3        0.08        3.55      3.54 o 
  10 -13   3       12.40       17.30      4.03 o 
  -3 -12   3       51.92       50.41      9.56 o 
  -2 -12   3       15.79       26.99      6.56 o 
  -1 -12   3        0.00       15.34      2.96 o 
   0 -12   3        1.30        2.20      3.02 o 
   1 -12   3        3.05        3.22      3.00 o 
   2 -12   3        1.93        4.51      1.88 o 
   3 -12   3       55.33       33.81     11.34 o 
   4 -12   3       21.57       15.14      6.36 o 
   5 -12   3        1.92        1.56      3.31 o 
   6 -12   3      126.51      121.20      9.64 o 
   7 -12   3        3.19        4.77      3.91 o 
   8 -12   3        0.05        0.49      2.72 o 
   9 -12   3        0.65        4.89      3.25 o 
  10 -12   3        2.39        8.91      8.25 o 
  11 -12   3        5.12        0.60      3.31 o 
  -4 -11   3        3.11        7.27      5.27 o 
  -3 -11   3       33.71       52.57      9.72 o 
  -2 -11   3       38.51       34.29      7.63 o 
  -1 -11   3        8.26       16.05      3.62 o 
   0 -11   3        0.14       18.56      3.95 o 
   1 -11   3       74.17       87.24      6.79 o 
   2 -11   3      548.37      514.22     11.91 o 
   3 -11   3        7.84        7.70      2.09 o 
   4 -11   3       90.60       91.90      8.08 o 
   5 -11   3        6.94        4.26      3.20 o 
   6 -11   3       21.28       20.31      5.21 o 
   7 -11   3        3.47        4.39      1.87 o 
   8 -11   3        7.77       13.66      5.72 o 
   9 -11   3        7.55        2.29      4.23 o 
  10 -11   3       50.92       58.31      5.90 o 
  11 -11   3       45.64       69.64     11.68 o 
  -5 -10   3        0.47        0.45      3.63 o 
  -4 -10   3       32.15       38.54      8.71 o 
  -3 -10   3       10.71       12.01      4.76 o 
  -2 -10   3        0.23        2.54      3.20 o 
  -1 -10   3       36.66       42.86      4.78 o 
   0 -10   3       22.58       31.86      5.12 o 
   1 -10   3       21.65       27.19      3.09 o 
   2 -10   3       38.19       36.86      3.50 o 
   3 -10   3       18.01       19.70      2.18 o 
   4 -10   3        3.09        0.98      2.59 o 
   5 -10   3        2.86        2.88      2.92 o 
   6 -10   3        3.31        2.71      3.15 o 
   7 -10   3        0.13        3.35      2.29 o 
   8 -10   3        2.94        4.42      1.94 o 
   9 -10   3      104.20       99.66      5.86 o 
  10 -10   3       11.47        5.87      3.06 o 
  11 -10   3        3.07        3.11      5.41 o 
  12 -10   3        0.18        0.47      2.06 o 
  -6  -9   3        4.50        4.74      5.23 o 
  -5  -9   3        1.72        0.86      4.08 o 
  -4  -9   3        0.07        1.68      3.45 o 
  -3  -9   3      144.72      122.67     10.65 o 
  -2  -9   3        0.26       -0.34      2.68 o 
  -1  -9   3       57.47       61.42      4.90 o 
   0  -9   3      126.30      107.00      5.17 o 
   1  -9   3      633.60      602.49     11.01 o 
   2  -9   3       45.39       42.11      3.01 o 
   3  -9   3      104.51      115.14      7.34 o 
   4  -9   3      248.09      250.12     15.86 o 
   5  -9   3       59.09       50.15      4.83 o 
   6  -9   3        5.54        6.89      2.09 o 
   7  -9   3        4.97       10.39      1.93 o 
   8  -9   3        5.23        9.72      2.46 o 
   9  -9   3       76.38       64.24      7.11 o 
  10  -9   3        0.02        2.27      2.03 o 
  11  -9   3       26.12       23.85      4.24 o 
  12  -9   3        0.96        4.74      2.51 o 
  -7  -8   3       27.24       18.96      6.77 o 
  -6  -8   3       27.52       17.85      6.99 o 
  -5  -8   3       52.52       52.86      9.75 o 
  -4  -8   3        3.19       -0.11      3.30 o 
  -3  -8   3       59.03       54.27      5.92 o 
  -2  -8   3      144.96      128.08      6.63 o 
  -1  -8   3       14.63        8.75      2.31 o 
   0  -8   3      133.73      131.02      5.23 o 
   1  -8   3      214.91      201.68      4.01 o 
   2  -8   3        6.03       10.45      1.11 o 
   3  -8   3        1.05        3.17      2.27 o 
   4  -8   3      181.71      161.30      8.62 o 
   5  -8   3        6.95        8.71      1.81 o 
   6  -8   3       55.94       57.07      3.40 o 
   7  -8   3       82.51       74.55      4.29 o 
   8  -8   3       17.61       20.82      3.14 o 
   9  -8   3        3.16        3.74      1.90 o 
  10  -8   3        0.98       -1.19      1.19 o 
  11  -8   3       80.95       85.45      6.25 o 
  12  -8   3       28.18       38.33      6.30 o 
  -8  -7   3       43.27       60.65     16.21 o 
  -7  -7   3       14.76       16.04      3.87 o 
  -6  -7   3       83.03       85.59      6.07 o 
  -5  -7   3       28.36       28.53      3.60 o 
  -4  -7   3       21.30       20.57      5.46 o 
  -3  -7   3        3.50       -0.81      1.59 o 
  -2  -7   3      280.02      254.96      8.88 o 
  -1  -7   3        0.08        0.64      1.46 o 
   0  -7   3      122.84      121.17      3.09 o 
   1  -7   3     1027.15     1073.64     16.92 o 
   2  -7   3       38.92       47.21      2.21 o 
   3  -7   3      288.66      295.24     10.38 o 
   4  -7   3      209.62      219.30      5.24 o 
   5  -7   3        3.72        2.59      0.80 o 
   6  -7   3      173.75      185.58      5.72 o 
   7  -7   3       11.97       11.24      3.05 o 
   8  -7   3      126.00      133.12      5.95 o 
   9  -7   3      112.52      112.90     10.25 o 
  10  -7   3        0.01        1.75      1.73 o 
  11  -7   3       35.60       31.76      4.36 o 
  12  -7   3        2.78        2.76      2.70 o 
  -9  -6   3        2.66        4.60      3.66 o 
  -8  -6   3       18.06       24.09      5.44 o 
  -7  -6   3        0.02       -1.92      2.05 o 
  -6  -6   3        5.71        4.98      2.26 o 
  -5  -6   3       11.72       14.43      2.71 o 
  -4  -6   3       17.08       17.49      2.50 o 
  -3  -6   3       66.36       60.87      5.30 o 
  -2  -6   3       82.76       80.79      4.77 o 
  -1  -6   3      330.07      362.13     13.53 o 
   0  -6   3      115.70      114.14      2.61 o 
   1  -6   3       11.91       15.08      1.36 o 
   2  -6   3      105.51      123.56      3.13 o 
   3  -6   3       42.12       37.65      1.92 o 
   4  -6   3        8.38        4.87      0.97 o 
   5  -6   3      696.09      692.56      9.16 o 
   6  -6   3     1021.14     1081.23     10.49 o 
   7  -6   3       12.47       10.41      2.78 o 
   8  -6   3       38.65       32.58      4.36 o 
   9  -6   3       95.63       95.61      5.16 o 
  10  -6   3        3.31        2.80      1.98 o 
  11  -6   3       44.24       42.92      5.36 o 
  12  -6   3       68.44       72.61      6.63 o 
  -9  -5   3       73.97       98.64      8.44 o 
  -8  -5   3        3.84        9.22      3.65 o 
  -7  -5   3       41.97       48.59      5.23 o 
  -6  -5   3       33.13       29.27      3.50 o 
  -5  -5   3       15.78       17.81      3.68 o 
  -4  -5   3       21.41       22.01      2.57 o 
  -3  -5   3       14.81       24.65      2.50 o 
  -2  -5   3       51.60       55.36      2.63 o 
  -1  -5   3       77.18       67.68      2.81 o 
   0  -5   3      304.64      310.59      3.99 o 
   1  -5   3        6.53        7.83      0.72 o 
   2  -5   3      566.47      650.01      8.77 o 
   3  -5   3       46.25       55.93      1.66 o 
   4  -5   3      700.44      792.94      7.49 o 
   5  -5   3       23.18       22.44      1.37 o 
   6  -5   3      701.42      688.10      9.15 o 
   7  -5   3      112.50      108.39      5.83 o 
   8  -5   3       69.78       66.05      4.16 o 
   9  -5   3      179.48      176.27      6.46 o 
  10  -5   3        0.51        2.23      4.08 o 
  11  -5   3       45.87       55.93      5.50 o 
  12  -5   3       99.46       92.20      7.02 o 
 -10  -4   3       53.86       57.94     15.42 o 
  -9  -4   3       40.99       37.32      6.77 o 
  -8  -4   3        4.72       -0.80      3.00 o 
  -7  -4   3       11.75       11.73      2.65 o 
  -6  -4   3      166.31      146.95      4.44 o 
  -5  -4   3      761.61      661.55      8.88 o 
  -4  -4   3        5.37        6.11      1.38 o 
  -3  -4   3      143.12      122.81      3.26 o 
  -2  -4   3     2635.53     2853.29     24.97 o 
  -1  -4   3      805.39      816.77     10.45 o 
   0  -4   3      491.54      539.91      5.26 o 
   1  -4   3      144.71      140.33      2.24 o 
   2  -4   3      670.44      709.16      6.59 o 
   3  -4   3     2506.73     2829.14     15.41 o 
   4  -4   3      348.37      422.94      4.89 o 
   5  -4   3      228.72      239.13      3.99 o 
   6  -4   3       27.70       26.80      1.97 o 
   7  -4   3       74.38       69.57      4.38 o 
   8  -4   3        4.02        2.62      1.53 o 
   9  -4   3       10.71        5.68      1.74 o 
  10  -4   3        1.76        0.30      1.47 o 
  11  -4   3        0.99       -1.59      1.94 o 
  12  -4   3       15.50       12.38      3.40 o 
 -11  -3   3       44.76       60.32      8.70 o 
 -10  -3   3       35.55       43.50      5.18 o 
  -9  -3   3       16.36       17.60      3.11 o 
  -8  -3   3       25.11       19.54      3.15 o 
  -7  -3   3      505.02      475.48      9.32 o 
  -6  -3   3      223.77      194.77      5.12 o 
  -5  -3   3      810.42      818.45      8.96 o 
  -4  -3   3      102.74      103.94      2.67 o 
  -3  -3   3      388.62      386.01      4.41 o 
  -2  -3   3     1507.11     1488.74     24.44 o 
  -1  -3   3       12.68       26.11      1.09 o 
   0  -3   3        0.05        3.54      0.40 o 
   1  -3   3      411.52      488.93      4.87 o 
   2  -3   3      686.48      732.52      4.87 o 
   3  -3   3       23.56       26.44      1.70 o 
   4  -3   3      851.89      894.77      8.11 o 
   5  -3   3      205.95      209.60      3.51 o 
   6  -3   3       61.77       56.73      3.02 o 
   7  -3   3        7.49        5.34      2.05 o 
   8  -3   3      103.54       94.44      4.61 o 
   9  -3   3       31.52       33.26      3.32 o 
  10  -3   3        1.42        0.30      1.38 o 
  11  -3   3       18.84       12.80      4.43 o 
  12  -3   3        2.26        0.03      2.54 o 
 -11  -2   3       24.51       33.47      7.15 o 
 -10  -2   3       12.19       15.40      2.85 o 
  -9  -2   3       80.83       82.45      6.92 o 
  -8  -2   3       82.63       69.47      4.53 o 
  -7  -2   3       89.45       86.50      3.59 o 
  -6  -2   3       35.97       34.64      2.12 o 
  -5  -2   3        2.23        6.67      0.90 o 
  -4  -2   3       11.73       21.32      1.43 o 
  -3  -2   3        7.81        9.71      1.00 o 
  -2  -2   3        3.57        1.47      0.44 o 
  -1  -2   3      644.35      636.67      5.63 o 
   0  -2   3     3465.83     3597.38     37.21 o 
   1  -2   3    11043.33    11561.56    118.12 o 
   2  -2   3       45.03       51.91      1.30 o 
   3  -2   3       32.80       29.98      1.23 o 
   4  -2   3      118.56      109.94      2.45 o 
   5  -2   3      238.69      233.24      3.17 o 
   6  -2   3      182.40      174.07      3.94 o 
   7  -2   3       62.13       64.06      2.90 o 
   8  -2   3        1.15        4.24      1.88 o 
   9  -2   3        0.33       -0.62      1.44 o 
  10  -2   3       76.53       85.13      5.28 o 
  11  -2   3       25.06       27.32      4.75 o 
 -12  -1   3       19.03       18.24      4.81 o 
 -11  -1   3        0.57       -2.00      3.40 o 
 -10  -1   3       32.75       35.19      3.97 o 
  -9  -1   3      151.12      143.97      5.84 o 
  -8  -1   3      410.14      398.73      6.68 o 
  -7  -1   3      175.39      170.09      3.40 o 
  -6  -1   3       11.95       12.43      1.08 o 
  -5  -1   3       74.82       86.40      2.02 o 
  -4  -1   3      156.27      159.53      2.40 o 
  -3  -1   3      617.79      701.59      5.61 o 
  -2  -1   3     4389.13     4367.04     21.23 o 
  -1  -1   3     3381.23     3621.67     20.77 o 
   0  -1   3       35.32       42.52      0.92 o 
   1  -1   3       69.54       46.93      1.07 o 
   2  -1   3        0.86        1.37      0.46 o 
   3  -1   3       54.36       49.43      1.68 o 
   4  -1   3        0.28        0.74      0.49 o 
   5  -1   3      157.45      130.07      2.72 o 
   6  -1   3       10.17        9.55      1.32 o 
   7  -1   3      395.81      390.77     10.46 o 
   8  -1   3       38.29       40.22      4.62 o 
   9  -1   3        0.04        0.61      1.76 o 
  10  -1   3        1.67        0.53      2.22 o 
  11  -1   3        5.20       11.16      3.69 o 
 -12   0   3       21.03       21.27      3.88 o 
 -11   0   3       17.18       22.60      3.64 o 
 -10   0   3       86.77       84.31      4.08 o 
  -9   0   3        1.15        0.52      1.03 o 
  -8   0   3       81.07       70.23      2.93 o 
  -7   0   3      127.25      103.94      2.45 o 
  -6   0   3      126.41      104.71      2.20 o 
  -5   0   3      600.23      545.52      4.63 o 
  -4   0   3      201.08      224.14      2.79 o 
  -3   0   3       53.10       55.53      1.30 o 
  -2   0   3      780.29      826.73      4.90 o 
  -1   0   3    14529.41    14926.77    110.09 o 
   0   0   3      533.70      507.77      3.88 o 
   1   0   3      792.80      768.95      5.86 o 
   2   0   3       97.18       97.02      2.03 o 
   3   0   3      298.72      296.01      3.83 o 
   4   0   3       41.72       47.59      1.66 o 
   5   0   3        7.67       12.87      1.25 o 
   6   0   3       81.27       73.13      2.86 o 
   7   0   3       13.35       18.23      2.24 o 
   8   0   3       71.24       70.00      4.43 o 
   9   0   3       29.08       29.29      3.25 o 
  10   0   3        2.53        4.44      2.66 o 
  11   0   3        4.20        8.98     10.06 o 
 -12   1   3        0.42        6.59      4.29 o 
 -11   1   3       17.25       19.72      3.22 o 
 -10   1   3       52.26       52.41      3.35 o 
  -9   1   3        4.79        6.56      1.54 o 
  -8   1   3       19.19       17.12      1.50 o 
  -7   1   3       79.82       71.48      2.13 o 
  -6   1   3        0.32        0.19      0.47 o 
  -5   1   3      165.07      188.22      2.65 o 
  -4   1   3     1465.26     1603.77      9.38 o 
  -3   1   3      259.64      299.54      2.95 o 
  -2   1   3      347.35      423.43      3.58 o 
  -1   1   3      234.79      233.66      2.77 o 
   0   1   3     2917.05     3098.48     16.72 o 
   1   1   3      678.22      626.41      4.94 o 
   2   1   3      653.49      675.51      5.65 o 
   3   1   3       34.27       36.33      1.65 o 
   4   1   3      110.27      103.68      2.44 o 
   5   1   3       66.65       67.62      2.27 o 
   6   1   3        0.62        2.07      1.23 o 
   7   1   3        1.09        1.55      1.50 o 
   8   1   3       55.29       53.43      3.99 o 
   9   1   3       10.79       14.35      5.54 o 
  10   1   3       30.17       28.92      4.57 o 
 -13   2   3        7.77       24.04      6.72 o 
 -12   2   3       13.31        8.31      3.99 o 
 -11   2   3        0.03        1.57      1.48 o 
 -10   2   3       34.56       34.19      2.87 o 
  -9   2   3      251.67      214.04      4.46 o 
  -8   2   3       36.24       26.66      1.90 o 
  -7   2   3       12.77       11.55      1.05 o 
  -6   2   3        2.38        1.12      0.51 o 
  -5   2   3       30.33       19.02      1.00 o 
  -4   2   3       35.65       24.74      1.07 o 
  -3   2   3     1957.97     1994.69     10.87 o 
  -2   2   3      817.85      877.83      7.13 o 
  -1   2   3      242.26      204.73      2.65 o 
   0   2   3      105.76      126.17      2.26 o 
   1   2   3     1772.36     1709.69     11.95 o 
   2   2   3     1027.67     1196.99      8.15 o 
   3   2   3      411.67      403.40      4.72 o 
   4   2   3        0.50        0.37      0.62 o 
   5   2   3      522.95      523.78      7.10 o 
   6   2   3      241.82      235.01      6.00 o 
   7   2   3      193.24      200.97      8.21 o 
   8   2   3       52.73       57.62      5.50 o 
   9   2   3      124.47      148.18     11.00 o 
  10   2   3        2.64        0.66      3.92 o 
 -13   3   3        3.20        6.69      2.53 o 
 -12   3   3       57.04       55.66      5.54 o 
 -11   3   3        2.72        3.61      1.84 o 
 -10   3   3       16.74       21.42      2.08 o 
  -9   3   3       89.04       70.71      2.69 o 
  -8   3   3       35.68       42.44      2.04 o 
  -7   3   3       26.33       31.22      1.59 o 
  -6   3   3       21.86       13.72      0.81 o 
  -5   3   3      398.40      406.00      4.13 o 
  -4   3   3        8.84       11.95      0.82 o 
  -3   3   3       20.55       21.09      1.23 o 
  -2   3   3       26.46       25.02      1.49 o 
  -1   3   3       13.27        4.00      0.58 o 
   0   3   3        7.68       13.06      1.00 o 
   1   3   3        4.08        2.26      0.61 o 
   2   3   3      143.07      158.88      2.71 o 
   3   3   3      179.23      178.11      3.28 o 
   4   3   3       92.07       96.44      3.22 o 
   5   3   3     1141.82     1054.09     13.45 o 
   6   3   3        0.59        1.34      1.89 o 
   7   3   3      104.64      110.90     10.02 o 
   8   3   3       21.50       16.19      5.57 o 
   9   3   3        0.13       -1.48      2.15 o 
 -13   4   3       17.07       15.72      3.52 o 
 -12   4   3       14.85       15.88      3.81 o 
 -11   4   3       68.69       67.92      3.93 o 
 -10   4   3       89.19       84.20      4.01 o 
  -9   4   3       54.81       68.19      3.15 o 
  -8   4   3       61.13       71.68      2.97 o 
  -7   4   3        0.20       -0.31      0.55 o 
  -6   4   3       67.98       82.12      1.73 o 
  -5   4   3       11.48       20.44      1.17 o 
  -4   4   3       10.41        5.79      0.71 o 
  -3   4   3      162.06      187.88      3.25 o 
  -2   4   3     2306.52     2395.74     16.64 o 
  -1   4   3      578.19      645.47      8.35 o 
   0   4   3     2042.40     2305.38     19.23 o 
   1   4   3        4.62        3.61      0.59 o 
   2   4   3        4.79        4.47      0.91 o 
   3   4   3      491.12      491.18      7.67 o 
   4   4   3        0.45        2.13      1.33 o 
   5   4   3        4.16        3.76      2.18 o 
   6   4   3       39.33       41.79      4.69 o 
   7   4   3       18.30       28.29      4.20 o 
   8   4   3       46.32       51.31      5.72 o 
   9   4   3        9.52        9.56      4.18 o 
 -13   5   3       31.99       30.76      6.59 o 
 -12   5   3       19.93       20.27      3.03 o 
 -11   5   3      108.48       94.22      3.96 o 
 -10   5   3       45.95       38.21      2.78 o 
  -9   5   3        8.97        7.76      1.38 o 
  -8   5   3        9.84       13.82      1.58 o 
  -7   5   3       43.45       47.65      2.05 o 
  -6   5   3      559.85      562.32      8.73 o 
  -5   5   3       90.02       83.39      1.83 o 
  -4   5   3      233.04      223.01      4.09 o 
  -3   5   3     1907.47     2092.81     19.58 o 
  -2   5   3      462.77      477.34      6.17 o 
  -1   5   3      236.12      230.73      3.42 o 
   0   5   3        4.08        5.12      0.66 o 
   1   5   3       46.09       43.55      2.13 o 
   2   5   3      480.87      468.80      9.22 o 
   3   5   3      298.47      229.07      8.27 o 
   4   5   3      143.66      145.05      4.72 o 
   5   5   3        7.21        6.48      1.79 o 
   6   5   3        0.76        4.87      8.22 o 
   7   5   3        4.98        5.99      5.73 o 
   8   5   3       10.41       10.09      4.77 o 
 -13   6   3        1.26        5.06      2.19 o 
 -12   6   3       18.13       16.43      2.19 o 
 -11   6   3       54.82       55.66      2.95 o 
 -10   6   3       26.37       29.81      2.56 o 
  -9   6   3       42.39       40.80      2.69 o 
  -8   6   3      328.80      324.50      5.64 o 
  -7   6   3      503.39      467.72      5.76 o 
  -6   6   3       15.34       13.70      1.16 o 
  -5   6   3      213.70      220.97      3.51 o 
  -4   6   3      136.13      134.02      2.51 o 
  -3   6   3      576.24      585.52      6.09 o 
  -2   6   3        1.42        1.65      0.64 o 
  -1   6   3        8.50       10.69      0.92 o 
   0   6   3       26.23       20.22      1.43 o 
   1   6   3        1.46        0.34      1.24 o 
   2   6   3      141.06      143.00      5.19 o 
   3   6   3      152.66      138.17      6.73 o 
   4   6   3       19.92       25.12      3.20 o 
   5   6   3        0.06        0.63      2.03 o 
   6   6   3       31.98       28.18      5.56 o 
   7   6   3        7.67       28.59     11.08 o 
 -13   7   3       60.59       58.49      7.39 o 
 -12   7   3        0.08       -0.27      1.60 o 
 -11   7   3       76.67       86.41      4.09 o 
 -10   7   3        7.18        4.49      1.45 o 
  -9   7   3       38.04       44.35      2.74 o 
  -8   7   3      429.79      407.32      6.24 o 
  -7   7   3       23.48       21.60      1.80 o 
  -6   7   3        1.30        0.78      0.51 o 
  -5   7   3        8.44        6.54      1.09 o 
  -4   7   3      223.33      214.45      4.21 o 
  -3   7   3       61.00       59.71      2.37 o 
  -2   7   3       53.20       50.67      2.06 o 
  -1   7   3       20.99       15.98      2.10 o 
   0   7   3      818.18      739.17     21.28 o 
   1   7   3      226.31      161.79      5.21 o 
   2   7   3       68.78       58.33      4.25 o 
   3   7   3        1.13        1.94      1.89 o 
   4   7   3        0.70        1.24      2.31 o 
   5   7   3        0.94        1.86      2.31 o 
   6   7   3       62.07       62.84      7.71 o 
   7   7   3        0.83       28.12      9.09 o 
 -13   8   3       21.12       19.72      4.00 o 
 -12   8   3        9.32       11.93      2.61 o 
 -11   8   3        4.01        7.04      2.13 o 
 -10   8   3       15.97        9.00      1.69 o 
  -9   8   3       28.62       31.50      2.83 o 
  -8   8   3        3.35        6.09      2.39 o 
  -7   8   3        0.03        0.00      0.98 o 
  -6   8   3      190.57      198.92      5.89 o 
  -5   8   3        0.80        1.82      1.13 o 
  -4   8   3      468.52      451.25      7.47 o 
  -3   8   3       98.36      106.74      4.66 o 
  -2   8   3      759.03      716.24     15.48 o 
  -1   8   3      172.35      170.98      7.53 o 
   0   8   3      208.90      186.00      8.54 o 
   1   8   3        1.31        6.69      2.86 o 
   2   8   3        6.43        9.53      3.24 o 
   3   8   3       24.70       15.91      3.71 o 
   4   8   3        2.92        3.97      2.63 o 
   5   8   3       10.74       12.50      3.71 o 
   6   8   3       13.98       14.33      4.16 o 
 -13   9   3        1.54        1.59      2.40 o 
 -12   9   3        5.02        1.87      1.92 o 
 -11   9   3       26.77       23.17      3.12 o 
 -10   9   3        0.14       -0.38      1.31 o 
  -9   9   3        1.73        3.38      1.99 o 
  -8   9   3        5.82        4.07      1.87 o 
  -7   9   3      339.12      338.87      8.30 o 
  -6   9   3       24.28       21.09      3.52 o 
  -5   9   3      316.92      305.02      9.14 o 
  -4   9   3       54.46       49.33      3.23 o 
  -3   9   3       14.77       14.90      3.60 o 
  -2   9   3       14.49       11.67      2.60 o 
  -1   9   3       48.05       47.98      5.16 o 
   0   9   3       47.48       53.75      6.01 o 
   1   9   3       36.45       33.18      7.18 o 
   2   9   3       27.90       36.73      8.35 o 
   3   9   3       20.04       23.07      7.19 o 
   4   9   3      173.94      190.33     16.30 o 
 -13  10   3       18.50       15.61      3.56 o 
 -12  10   3        1.36        2.86      2.11 o 
 -11  10   3        0.69        5.23      2.81 o 
 -10  10   3       54.16       67.78      4.87 o 
  -9  10   3       69.52       70.58      7.73 o 
  -8  10   3        4.85        1.67      1.57 o 
  -7  10   3        0.99        1.53      1.40 o 
  -6  10   3      227.30      196.63      6.22 o 
  -5  10   3       12.58       10.19      1.92 o 
  -4  10   3        9.43        8.35      2.90 o 
  -3  10   3       18.21       15.63      4.00 o 
  -2  10   3       18.84       14.37      2.78 o 
  -1  10   3       46.46       57.57      8.25 o 
   0  10   3       10.62        8.21      4.19 o 
   1  10   3       87.95       97.11     12.58 o 
   2  10   3        1.16       -1.31      3.03 o 
   3  10   3        5.63       -2.61      3.64 o 
   4  10   3        3.63        1.87      5.03 o 
 -13  11   3       18.98       17.10      4.95 o 
 -12  11   3        5.09        4.89      3.44 o 
 -11  11   3        4.83        5.60      6.28 o 
 -10  11   3      146.18      174.31     21.09 o 
  -9  11   3       22.29       22.82      3.43 o 
  -8  11   3       17.40       24.29      3.14 o 
  -7  11   3       97.28       84.30      4.81 o 
  -6  11   3       64.23       61.91      4.67 o 
  -5  11   3       17.20       12.17      3.05 o 
  -4  11   3       33.96       32.03      4.31 o 
  -3  11   3       37.07       20.89      5.68 o 
  -2  11   3        0.77        5.37      2.50 o 
  -1  11   3        0.22        4.02      3.57 o 
   0  11   3       11.89       12.13      5.31 o 
   1  11   3       48.55       39.47      8.56 o 
   2  11   3      109.33      125.00     15.84 o 
   3  11   3        1.36        1.81      4.52 o 
 -12  12   3        8.60        6.70      7.27 o 
 -11  12   3        1.05       -1.18      5.33 o 
 -10  12   3       58.41       67.78      9.05 o 
  -9  12   3        5.25        7.74      4.51 o 
  -8  12   3        1.43        3.57      2.11 o 
  -7  12   3        0.00        6.57      3.03 o 
  -6  12   3        0.29       -0.51      2.18 o 
  -5  12   3        3.07        2.39      2.16 o 
  -4  12   3        5.74        6.29      3.04 o 
  -3  12   3        0.16       -0.54      2.73 o 
  -1  12   3        1.41        1.44      3.79 o 
   0  12   3       10.79       14.13      5.75 o 
   1  12   3        0.00        4.07      4.44 o 
 -11  13   3        3.81        1.46      6.56 o 
 -10  13   3        8.93       12.94      4.04 o 
  -9  13   3        3.17       -0.11      2.77 o 
  -8  13   3        1.95        2.23      2.99 o 
  -7  13   3       22.16       17.60      5.47 o 
  -6  13   3       52.33       44.28      6.93 o 
  -5  13   3        0.60        4.81      2.64 o 
  -4  13   3        6.48       -2.05      2.61 o 
  -3  13   3       85.18      116.09      9.20 o 
  -1  13   3       27.61       22.46      7.19 o 
   0  13   3        8.54        6.32      5.00 o 
 -10  14   3       12.52       10.21      4.38 o 
  -9  14   3       91.53       87.91      9.30 o 
  -8  14   3       20.85       20.70      5.88 o 
  -7  14   3       28.06       32.87      6.49 o 
  -6  14   3        0.29        6.10      2.79 o 
  -5  14   3        6.27        0.12      4.20 o 
  -4  14   3        5.40        3.27      3.97 o 
  -3  14   3       20.26       24.36      7.30 o 
  -7  15   3        7.29        9.80      4.50 o 
   1 -14   4       22.13       23.56      6.28 o 
   2 -14   4        7.68        8.01      4.15 o 
   3 -14   4       15.04        9.99      3.44 o 
   8 -14   4        1.07        3.31      6.17 o 
  -1 -13   4       23.70       73.54      7.78 o 
   0 -13   4        8.16        1.48      4.10 o 
   1 -13   4        0.01       -2.77      2.77 o 
   2 -13   4       16.34       21.93      4.33 o 
   3 -13   4       82.53       80.66      5.32 o 
   6 -13   4        4.14        2.52      5.33 o 
   7 -13   4        7.64       -1.45      5.06 o 
   8 -13   4        4.71       11.28      2.33 o 
   9 -13   4       12.87       21.54      4.03 o 
  10 -13   4        4.28        0.86      2.66 o 
  -3 -12   4        9.47        3.66      3.95 o 
  -2 -12   4        2.12        7.21      5.13 o 
  -1 -12   4       11.48       21.87      4.75 o 
   0 -12   4        0.03        4.52      2.31 o 
   1 -12   4        7.76        7.64      3.37 o 
   2 -12   4       53.31       73.64      5.64 o 
   5 -12   4        4.39        5.55      5.70 o 
   6 -12   4       44.70       31.66      9.16 o 
   7 -12   4        5.20        4.85      5.68 o 
   8 -12   4        0.44       -0.29      3.83 o 
   9 -12   4        4.50       18.57      6.64 o 
  10 -12   4       15.84       21.63      4.39 o 
  -4 -11   4        0.97        0.33      3.75 o 
  -3 -11   4        6.12       12.49      5.39 o 
  -2 -11   4       46.23       54.26      8.48 o 
  -1 -11   4      150.18      156.84     10.88 o 
   0 -11   4       17.98       27.43      4.93 o 
   1 -11   4        2.64        2.76      2.50 o 
   2 -11   4      166.78      175.72      7.16 o 
   3 -11   4       30.93       28.09      6.60 o 
   4 -11   4       32.56       35.91      8.10 o 
   5 -11   4      153.34      144.40      9.56 o 
   6 -11   4        1.16       -0.46      2.91 o 
   7 -11   4        9.15       19.14      2.69 o 
   8 -11   4       17.01        6.23      6.37 o 
   9 -11   4        1.53        4.03      2.45 o 
  10 -11   4        0.03        2.97      2.24 o 
  11 -11   4        1.61        1.67      1.66 o 
  -5 -10   4       20.39       16.59      7.04 o 
  -4 -10   4        0.27        0.49      3.55 o 
  -3 -10   4      124.84      134.55     11.69 o 
  -2 -10   4       10.60       23.00      5.12 o 
  -1 -10   4        1.49       -1.52      1.52 o 
   0 -10   4       43.19       47.59      5.14 o 
   1 -10   4       66.94       63.10      5.02 o 
   2 -10   4      102.61      104.41      5.22 o 
   3 -10   4        0.16       -1.16      2.06 o 
   4 -10   4       29.00       23.55      4.73 o 
   5 -10   4       14.39        7.27      3.43 o 
   6 -10   4       42.92       43.21      8.03 o 
   7 -10   4        0.45       -0.20      2.18 o 
   8 -10   4        3.12        3.84      1.98 o 
   9 -10   4        2.71        6.68      2.89 o 
  10 -10   4        5.90        4.11      2.80 o 
  11 -10   4        3.92        5.09      3.35 o 
  -6  -9   4       46.89       44.45     10.39 o 
  -5  -9   4        4.34        4.03      4.37 o 
  -4  -9   4        9.68        8.30      4.70 o 
  -3  -9   4       35.49       27.02      6.52 o 
  -2  -9   4        9.72       19.98      4.71 o 
  -1  -9   4        1.42        1.02      1.41 o 
   0  -9   4        5.75        9.50      2.01 o 
   1  -9   4        0.77        0.47      1.16 o 
   2  -9   4       55.38       53.84      3.50 o 
   3  -9   4        3.23        4.39      2.60 o 
   4  -9   4       99.93      108.07      7.45 o 
   5  -9   4       76.10       90.82      7.68 o 
   6  -9   4       11.24       15.31      2.01 o 
   7  -9   4       93.73       97.72      6.81 o 
   8  -9   4      567.32      592.45     12.56 o 
   9  -9   4        9.41       10.89      4.02 o 
  10  -9   4        4.80        7.16      3.41 o 
  11  -9   4        9.71       11.88      3.79 o 
  12  -9   4        2.95        4.49      2.50 o 
  -7  -8   4        7.55        4.22      5.49 o 
  -6  -8   4       10.46       16.89      6.47 o 
  -5  -8   4        2.92        3.68      3.93 o 
  -4  -8   4        3.82        5.48      3.59 o 
  -3  -8   4      101.19      112.72      7.01 o 
  -2  -8   4      105.66       87.48      5.26 o 
  -1  -8   4      272.76      159.82      9.93 o 
   0  -8   4       23.65       20.48      2.60 o 
   1  -8   4       10.03       10.73      1.12 o 
   2  -8   4        1.43        0.10      1.10 o 
   3  -8   4       36.41       45.64      8.05 o 
   4  -8   4       45.92       41.69      1.99 o 
   5  -8   4       84.38       93.48      3.42 o 
   6  -8   4       17.19       15.76      2.32 o 
   7  -8   4      297.66      290.98      8.08 o 
   8  -8   4       45.74       53.32      4.30 o 
   9  -8   4       29.71       31.51      4.59 o 
  10  -8   4        7.73        8.40      3.68 o 
  11  -8   4       21.97       31.10      4.44 o 
  12  -8   4        3.83        6.21      2.79 o 
  -8  -7   4        0.65        1.34      3.23 o 
  -7  -7   4       62.26       75.55      6.21 o 
  -6  -7   4        2.12        2.46      2.05 o 
  -5  -7   4       42.92       45.27      3.13 o 
  -4  -7   4        5.81        7.86      3.05 o 
  -3  -7   4      276.64      241.96      9.61 o 
  -2  -7   4      263.40      244.16     14.26 o 
  -1  -7   4       11.37        5.13      3.71 o 
   0  -7   4      356.80      328.86      5.90 o 
   1  -7   4       30.99       26.14      6.10 o 
   2  -7   4       11.36       17.96      1.30 o 
   3  -7   4       14.18        9.13      1.46 o 
   4  -7   4       14.77       14.27      1.54 o 
   5  -7   4      938.33      970.10     13.12 o 
   6  -7   4     1720.93     1745.24     24.29 o 
   7  -7   4        5.01        3.74      1.37 o 
   8  -7   4        0.78        0.12      1.66 o 
   9  -7   4        0.39        3.66      2.14 o 
  10  -7   4        5.52        4.34      2.49 o 
  11  -7   4       16.92       11.35      3.17 o 
  12  -7   4        3.59        7.16      2.99 o 
  -9  -6   4      118.32      138.29      9.65 o 
  -8  -6   4      224.00      251.32     12.01 o 
  -7  -6   4       27.60       31.70      4.30 o 
  -6  -6   4       90.19      106.09      6.21 o 
  -5  -6   4        6.42        5.97      2.00 o 
  -4  -6   4       30.05       23.49      3.05 o 
  -3  -6   4      135.18       96.44      6.13 o 
  -2  -6   4       13.76       14.71      2.63 o 
  -1  -6   4       28.78       31.81      4.16 o 
   0  -6   4      842.26      911.89      9.23 o 
   1  -6   4        0.78        2.38      0.76 o 
   2  -6   4      272.58      266.07      3.63 o 
   3  -6   4       14.27       12.43      1.07 o 
   4  -6   4        1.47        3.93      0.85 o 
   5  -6   4      306.61      313.49      7.05 o 
   6  -6   4        0.16       -0.40      0.66 o 
   7  -6   4       60.60       57.86      4.75 o 
   8  -6   4        8.42        3.67      2.46 o 
   9  -6   4        2.76        0.35      1.51 o 
  10  -6   4        2.38        2.68      3.33 o 
  11  -6   4       14.71       15.56      6.30 o 
  12  -6   4        7.22        8.43      2.91 o 
 -10  -5   4       16.89       19.62      5.57 o 
  -9  -5   4      113.97      117.64      9.19 o 
  -8  -5   4       14.27       13.25      5.68 o 
  -7  -5   4       33.06       35.78      4.03 o 
  -6  -5   4       76.32       64.49      4.62 o 
  -5  -5   4      303.78      249.68      9.23 o 
  -4  -5   4       37.12       36.43      3.41 o 
  -3  -5   4       92.53       95.99      4.35 o 
  -2  -5   4        5.53        7.66      1.97 o 
  -1  -5   4       46.24       40.29      2.60 o 
   0  -5   4      414.89      466.53      5.50 o 
   1  -5   4        5.83        5.14      0.74 o 
   2  -5   4       23.03       22.65      1.18 o 
   3  -5   4     1238.71     1343.74      9.50 o 
   4  -5   4       44.22       52.31      1.41 o 
   5  -5   4       50.13       51.61      2.22 o 
   6  -5   4        1.68        3.77      1.89 o 
   7  -5   4       17.84       14.79      4.33 o 
   8  -5   4       52.06       47.09      5.49 o 
   9  -5   4      100.08       93.58      5.19 o 
  10  -5   4        6.66       11.28      2.92 o 
  11  -5   4        7.92        7.47      2.80 o 
  12  -5   4       16.85       10.96      3.48 o 
 -10  -4   4       13.40       18.38      5.35 o 
  -9  -4   4       63.56       76.48      8.90 o 
  -8  -4   4       10.20        5.67      3.27 o 
  -7  -4   4       75.38       77.47      3.60 o 
  -6  -4   4       37.05       25.26      2.01 o 
  -5  -4   4      369.02      332.69      8.11 o 
  -4  -4   4       50.53       41.48      4.39 o 
  -3  -4   4      232.74      189.23      3.98 o 
  -2  -4   4      815.17      811.71      7.61 o 
  -1  -4   4      554.56      514.17      6.49 o 
   0  -4   4      167.81      158.95      2.57 o 
   1  -4   4        2.36        5.14      0.55 o 
   2  -4   4      166.39      187.21      2.47 o 
   3  -4   4      893.45     1052.34      7.57 o 
   4  -4   4       91.92      112.45      2.82 o 
   5  -4   4        3.89        8.22      1.50 o 
   6  -4   4       14.81       17.22      2.37 o 
   7  -4   4       35.40       35.16      3.71 o 
   8  -4   4       53.40       53.16      3.79 o 
   9  -4   4        1.47        3.90      1.62 o 
  10  -4   4        5.17        6.69      2.16 o 
  11  -4   4       34.40       44.85      5.63 o 
  12  -4   4       15.14       21.38      3.84 o 
 -11  -3   4       67.60       78.04      9.34 o 
 -10  -3   4        0.83       -1.83      2.64 o 
  -9  -3   4        2.32        5.05      2.38 o 
  -8  -3   4       57.14       56.50      7.80 o 
  -7  -3   4        3.82        4.72      1.46 o 
  -6  -3   4      154.54      134.95      4.51 o 
  -5  -3   4      555.22      538.88      6.59 o 
  -4  -3   4      181.12      196.55      3.55 o 
  -3  -3   4      151.78      175.26      3.70 o 
  -2  -3   4       26.85       32.36      1.65 o 
  -1  -3   4      272.49      259.51      3.48 o 
   0  -3   4       34.52       33.02      0.89 o 
   1  -3   4      395.29      427.83      3.67 o 
   2  -3   4      290.22      344.14      4.48 o 
   3  -3   4       17.21       19.92      0.99 o 
   4  -3   4       40.19       42.00      1.55 o 
   5  -3   4       18.37       16.29      1.62 o 
   6  -3   4        1.32        2.42      1.55 o 
   7  -3   4       88.81       87.33      3.79 o 
   8  -3   4       78.59       77.86      4.06 o 
   9  -3   4        0.02        0.47      1.43 o 
  10  -3   4       31.90       42.75      3.94 o 
  11  -3   4        7.52        8.04      2.50 o 
 -11  -2   4        0.34        8.89      5.40 o 
 -10  -2   4       15.88       19.78      4.93 o 
  -9  -2   4        2.64        1.97      2.94 o 
  -8  -2   4      106.11       98.12      4.71 o 
  -7  -2   4      624.79      587.23      7.93 o 
  -6  -2   4        0.32       -0.20      0.79 o 
  -5  -2   4      108.01      101.27      2.26 o 
  -4  -2   4        0.30        1.32      0.67 o 
  -3  -2   4      638.31      611.55      6.41 o 
  -2  -2   4       60.48       55.87      1.27 o 
  -1  -2   4      107.74       76.81      1.84 o 
   0  -2   4       86.29       71.41      1.19 o 
   1  -2   4       39.49       56.03      1.19 o 
   2  -2   4        0.86       -0.11      0.35 o 
   3  -2   4       55.20       60.06      1.98 o 
   4  -2   4       35.86       39.81      1.82 o 
   5  -2   4       77.43       68.46      2.23 o 
   6  -2   4      134.06      134.20      3.33 o 
   7  -2   4      192.00      192.29      6.01 o 
   8  -2   4        9.43        9.63      2.29 o 
   9  -2   4       23.97       21.00      2.82 o 
  10  -2   4       61.78       69.57      5.65 o 
  11  -2   4        4.94        6.08      3.21 o 
 -12  -1   4        6.07        6.90      2.73 o 
 -11  -1   4       51.98       56.10      5.49 o 
 -10  -1   4        2.58        0.31      2.35 o 
  -9  -1   4        0.41        0.69      1.66 o 
  -8  -1   4       32.03       36.88      2.42 o 
  -7  -1   4       47.01       49.68      2.27 o 
  -6  -1   4      167.79      165.29      3.03 o 
  -5  -1   4       27.03       35.02      1.51 o 
  -4  -1   4       33.19       52.76      1.52 o 
  -3  -1   4       80.87       67.57      1.85 o 
  -2  -1   4      701.49      787.15      5.80 o 
  -1  -1   4     1577.67     1809.26     10.71 o 
   0  -1   4     6262.92     6588.91     32.08 o 
   1  -1   4       95.44      126.57      1.93 o 
   2  -1   4      809.37      784.99      6.82 o 
   3  -1   4      537.70      507.37      5.69 o 
   4  -1   4       14.45        8.09      0.99 o 
   5  -1   4      136.16      119.57      3.13 o 
   6  -1   4      148.91      151.39      4.94 o 
   7  -1   4       25.37       20.97      2.32 o 
   8  -1   4       49.52       53.02      3.85 o 
   9  -1   4       13.07        8.18      2.74 o 
  10  -1   4        5.97        6.48      4.66 o 
  11  -1   4        9.43       10.75      4.52 o 
 -12   0   4        3.06        5.95      2.92 o 
 -11   0   4        0.87        5.79      2.43 o 
 -10   0   4        3.01        4.59      1.53 o 
  -9   0   4        1.74        0.41      1.06 o 
  -8   0   4       17.07       23.17      1.94 o 
  -7   0   4        6.72        5.99      1.02 o 
  -6   0   4        0.60        1.50      0.63 o 
  -5   0   4        7.82        9.03      0.86 o 
  -4   0   4      250.02      299.70      3.29 o 
  -3   0   4      229.32      239.27      2.51 o 
  -2   0   4     3616.86     3877.30     17.43 o 
  -1   0   4     4421.40     4665.05     29.56 o 
   0   0   4      434.27      333.57      3.16 o 
   1   0   4      444.39      479.57      4.40 o 
   2   0   4      103.98      142.64      2.50 o 
   3   0   4       22.52       32.10      1.64 o 
   4   0   4      457.78      500.62      6.45 o 
   5   0   4      283.81      266.18      4.82 o 
   6   0   4      497.29      493.46      7.54 o 
   7   0   4      617.95      598.33     10.38 o 
   8   0   4      160.12      155.34      5.64 o 
   9   0   4       39.17       42.87      4.20 o 
  10   0   4       22.14       23.90      6.58 o 
 -13   1   4       15.21       16.89      4.55 o 
 -12   1   4        0.43        1.61      2.70 o 
 -11   1   4       30.77       25.82      3.18 o 
 -10   1   4        0.57        2.36      1.69 o 
  -9   1   4        0.43        1.91      1.13 o 
  -8   1   4       58.11       50.43      2.92 o 
  -7   1   4      250.92      220.47      3.77 o 
  -6   1   4       52.76       52.64      1.73 o 
  -5   1   4      223.39      234.21      2.89 o 
  -4   1   4       16.49       37.64      1.30 o 
  -3   1   4      565.05      604.19      4.81 o 
  -2   1   4      262.48      320.21      3.28 o 
  -1   1   4      293.79      332.47      3.52 o 
   0   1   4      201.30      183.57      2.55 o 
   1   1   4       76.84       84.99      1.82 o 
   2   1   4      160.24      176.72      2.64 o 
   3   1   4      412.80      479.22      5.28 o 
   4   1   4       68.91       66.17      2.17 o 
   5   1   4      269.79      270.55      5.03 o 
   6   1   4      149.38      147.93      4.64 o 
   7   1   4       95.43       96.18      4.82 o 
   8   1   4       19.51       16.68      2.92 o 
   9   1   4        1.60        3.59      2.55 o 
  10   1   4       15.66       19.63      3.87 o 
 -13   2   4        0.89        0.54     11.59 o 
 -12   2   4        0.47        7.74      7.83 o 
 -11   2   4       35.09       31.81      2.90 o 
 -10   2   4       44.06       46.07      3.24 o 
  -9   2   4      155.07      157.17      4.07 o 
  -8   2   4        4.62        4.32      0.96 o 
  -7   2   4        7.20        1.79      0.73 o 
  -6   2   4      434.42      473.33      4.36 o 
  -5   2   4      102.48       88.72      1.91 o 
  -4   2   4      279.98      314.34      3.28 o 
  -3   2   4        2.53       13.66      0.84 o 
  -2   2   4     1164.78     1198.15      8.03 o 
  -1   2   4       78.66       91.04      1.91 o 
   0   2   4     1195.45     1442.01      9.44 o 
   1   2   4     1276.76     1259.22      8.63 o 
   2   2   4       46.89       33.97      1.60 o 
   3   2   4      517.73      494.13      5.55 o 
   4   2   4       15.34       11.30      1.32 o 
   5   2   4      607.71      629.88      9.20 o 
   6   2   4        0.66       -0.07      1.23 o 
   7   2   4        0.05        4.68      1.88 o 
   8   2   4        8.88        8.55      2.95 o 
   9   2   4        3.87        2.44      2.75 o 
 -13   3   4        0.35       -1.31      1.87 o 
 -12   3   4        1.83        2.62      2.00 o 
 -11   3   4       36.10       42.27      3.66 o 
 -10   3   4        7.80        3.32      1.33 o 
  -9   3   4      386.87      372.21      5.62 o 
  -8   3   4       11.20       14.02      1.32 o 
  -7   3   4       69.78       65.26      1.96 o 
  -6   3   4        6.98        4.14      0.66 o 
  -5   3   4       19.12       14.66      0.86 o 
  -4   3   4       56.48       82.15      1.43 o 
  -3   3   4       87.49      124.34      1.84 o 
  -2   3   4      986.00     1017.09      6.69 o 
  -1   3   4     1099.00     1219.88      9.20 o 
   0   3   4       12.20       27.98      1.54 o 
   1   3   4      125.68      129.53      2.72 o 
   2   3   4      242.74      221.60      3.35 o 
   3   3   4       12.72       18.86      1.43 o 
   4   3   4      604.70      532.99      8.78 o 
   5   3   4       97.50       81.47      4.76 o 
   6   3   4        0.40        2.05      1.89 o 
   7   3   4       84.60      108.21      6.01 o 
   8   3   4       22.76       20.74      3.99 o 
   9   3   4        1.74       -0.68      3.14 o 
 -13   4   4       70.97       91.80      6.98 o 
 -12   4   4       21.91       29.87      4.06 o 
 -11   4   4       21.53       26.50      2.58 o 
 -10   4   4       86.00       89.80      3.44 o 
  -9   4   4      193.58      196.45      4.29 o 
  -8   4   4       16.62       18.85      1.62 o 
  -7   4   4        5.48        7.90      0.99 o 
  -6   4   4      428.34      466.60      4.66 o 
  -5   4   4        0.07       -0.01      0.45 o 
  -4   4   4       19.50        9.56      0.75 o 
  -3   4   4      431.49      479.52      7.05 o 
  -2   4   4      108.87      102.64      2.00 o 
  -1   4   4      176.80      218.16      3.96 o 
   0   4   4     1336.06     1356.93     10.10 o 
   1   4   4      121.73      102.20      2.50 o 
   2   4   4      721.37      706.84      8.56 o 
   3   4   4      115.16      117.30      3.67 o 
   4   4   4       25.61       14.87      2.06 o 
   5   4   4        7.15        3.21      2.05 o 
   6   4   4       82.76       92.84      6.37 o 
   7   4   4       17.04       19.41      4.05 o 
   8   4   4       37.65       40.03      5.43 o 
 -13   5   4       69.64       81.89      5.83 o 
 -12   5   4       74.73       68.36      4.70 o 
 -11   5   4      214.14      192.50      6.21 o 
 -10   5   4       34.48       31.33      2.42 o 
  -9   5   4      323.67      312.83      5.62 o 
  -8   5   4        0.20       -0.68      0.68 o 
  -7   5   4      295.15      260.16      4.36 o 
  -6   5   4      545.53      541.05      5.33 o 
  -5   5   4       59.90       75.94      1.57 o 
  -4   5   4        2.30        6.60      0.99 o 
  -3   5   4      162.57      198.52      2.96 o 
  -2   5   4        0.06        1.99      0.68 o 
  -1   5   4       33.80       34.82      1.88 o 
   0   5   4        1.23        1.48      0.77 o 
   1   5   4       47.22       47.33      2.68 o 
   2   5   4       70.99       61.72      2.44 o 
   3   5   4       84.11       70.37      3.23 o 
   4   5   4        5.28       10.05      1.84 o 
   5   5   4        1.78        3.28      2.00 o 
   6   5   4        0.06       -0.26      6.10 o 
   7   5   4        9.97       10.95      4.86 o 
   8   5   4        0.24       -4.97      4.97 o 
 -14   6   4       34.72       44.94      8.13 o 
 -13   6   4       12.01        6.10      2.96 o 
 -12   6   4       59.94       57.52      4.11 o 
 -11   6   4       27.40       21.33      2.33 o 
 -10   6   4       49.29       47.17      2.69 o 
  -9   6   4      166.39      153.21      3.53 o 
  -8   6   4       60.68       59.24      2.94 o 
  -7   6   4       28.79       19.26      2.12 o 
  -6   6   4       80.63       72.55      2.15 o 
  -5   6   4      201.30      217.77      4.23 o 
  -4   6   4      167.66      184.54      3.88 o 
  -3   6   4      159.49      138.97      3.47 o 
  -2   6   4      414.96      439.80      5.42 o 
  -1   6   4      320.97      353.76      4.57 o 
   0   6   4      453.79      416.66      9.09 o 
   1   6   4        1.53        5.76      1.52 o 
   2   6   4       29.39       22.31      3.38 o 
   3   6   4       77.30       74.89      4.92 o 
   4   6   4       11.62       16.97      2.79 o 
   5   6   4       76.58       89.41      7.33 o 
   6   6   4        6.65        9.86      3.45 o 
   7   6   4        7.88        7.70      7.26 o 
 -14   7   4       21.90       19.43      3.65 o 
 -13   7   4        3.96        7.87      2.85 o 
 -12   7   4       22.29       20.70      5.96 o 
 -11   7   4       22.32       22.18      2.71 o 
 -10   7   4      104.79      107.16      4.23 o 
  -9   7   4      211.91      188.90      5.09 o 
  -8   7   4       89.78       87.41      3.98 o 
  -7   7   4        4.61        4.80      1.45 o 
  -6   7   4        0.60        0.05      0.54 o 
  -5   7   4       81.90       72.77      2.84 o 
  -4   7   4      250.23      268.03      6.00 o 
  -3   7   4      393.82      392.38      7.36 o 
  -2   7   4       52.27       51.94      1.95 o 
  -1   7   4       34.14       31.17      4.04 o 
   0   7   4       38.44       32.83      2.63 o 
   1   7   4       50.09       50.17      3.90 o 
   2   7   4        6.06        9.22      2.35 o 
   3   7   4        0.63       -0.01      1.76 o 
   4   7   4       16.05       20.13      3.64 o 
   5   7   4       49.20       54.83      7.49 o 
   6   7   4       58.48       52.57      7.52 o 
 -13   8   4        4.20        4.97      3.26 o 
 -12   8   4       92.67       93.44      6.42 o 
 -11   8   4        0.69        3.62      2.10 o 
 -10   8   4       29.48       26.19      2.93 o 
  -9   8   4       18.07       16.31      3.41 o 
  -8   8   4        1.69        2.63      3.24 o 
  -7   8   4      127.65      128.10      8.71 o 
  -6   8   4       49.91       63.75      3.88 o 
  -5   8   4        4.35        5.21      1.43 o 
  -4   8   4       22.96       17.76      1.38 o 
  -3   8   4      167.21      146.21      4.08 o 
  -2   8   4      775.87      675.63     15.60 o 
  -1   8   4        1.06        0.70      1.72 o 
   0   8   4        0.36        1.91      1.92 o 
   1   8   4        0.00       -0.47      1.94 o 
   2   8   4       85.45       84.28      5.13 o 
   3   8   4        2.69        0.53      1.97 o 
   4   8   4        7.55        7.60      3.06 o 
   5   8   4      193.45      240.64     13.56 o 
 -13   9   4       35.71       43.04      5.90 o 
 -12   9   4       17.93       18.24      3.74 o 
 -11   9   4        7.37       12.00      2.27 o 
 -10   9   4        3.38        2.28      1.86 o 
  -9   9   4       79.69       86.65      5.14 o 
  -8   9   4        4.25        8.51      3.29 o 
  -7   9   4       55.62       59.96      6.75 o 
  -6   9   4        0.05       -0.33      0.96 o 
  -5   9   4        3.00        6.03      1.63 o 
  -4   9   4        4.76        3.27      1.83 o 
  -3   9   4       13.46       16.72      2.65 o 
  -2   9   4       82.11       70.62      5.04 o 
  -1   9   4        7.67        0.36      1.38 o 
   0   9   4       11.51       10.26      4.24 o 
   1   9   4       40.43       49.28      8.81 o 
   2   9   4        5.36        3.28      4.15 o 
   3   9   4        1.24       -0.31      3.94 o 
   4   9   4       34.63       29.49      8.69 o 
 -13  10   4        8.14        2.71      3.37 o 
 -12  10   4        0.75        2.21      2.84 o 
 -11  10   4        1.04       -0.03      2.24 o 
 -10  10   4        3.04        1.48      2.39 o 
  -9  10   4       16.50       22.70      3.68 o 
  -8  10   4      116.86      106.95      5.39 o 
  -7  10   4        3.20        1.36      1.85 o 
  -6  10   4       30.06       32.60      4.84 o 
  -5  10   4        1.69        2.63      1.57 o 
  -4  10   4        2.25        2.71      1.36 o 
  -3  10   4       44.35       51.34      5.52 o 
  -2  10   4        0.86        2.37      2.71 o 
  -1  10   4        0.43       -0.30      1.79 o 
   0  10   4        7.20       -0.86      3.38 o 
   1  10   4        9.39        7.07      4.75 o 
   2  10   4       22.51       20.61      7.21 o 
   3  10   4        2.11        3.59      4.82 o 
 -13  11   4       28.29       30.93      4.15 o 
 -12  11   4       12.95       13.80      4.62 o 
 -11  11   4        0.02        1.98      5.01 o 
 -10  11   4        7.58       10.05      3.69 o 
  -9  11   4       25.07       16.96      4.73 o 
  -8  11   4        5.06        3.10      2.04 o 
  -7  11   4       68.69       60.15      4.75 o 
  -6  11   4       55.42       62.63     11.59 o 
  -5  11   4      244.18      242.54     10.17 o 
  -4  11   4      182.05      176.80      8.73 o 
  -2  11   4       17.68       21.67      5.67 o 
   0  11   4       75.61      105.31     13.42 o 
   1  11   4       75.22      104.45     14.09 o 
   2  11   4       10.66        2.47      4.70 o 
 -12  12   4       27.14       24.61     12.86 o 
 -11  12   4        1.68        8.26      7.72 o 
 -10  12   4       55.72       93.64     20.58 o 
  -9  12   4       24.15       20.71      4.01 o 
  -8  12   4       16.35       13.94      3.86 o 
  -7  12   4        0.27        1.90      2.04 o 
  -6  12   4       95.40       86.69      7.77 o 
  -5  12   4       91.01       98.01      8.24 o 
  -4  12   4       14.13       15.63      4.13 o 
  -2  12   4        0.08        1.35      2.89 o 
  -1  12   4        5.54       -1.63      2.64 o 
   0  12   4        0.00        1.78      3.85 o 
   1  12   4        0.00       -1.10      3.83 o 
 -11  13   4        1.74       -0.27      3.16 o 
 -10  13   4       64.31       68.86      9.98 o 
  -9  13   4       11.55        6.23      3.67 o 
  -8  13   4       58.14       66.68      8.92 o 
  -7  13   4       28.70       13.98      5.03 o 
  -6  13   4        0.04       -2.10      2.10 o 
  -5  13   4        5.11        0.85      3.41 o 
  -4  13   4       10.81       22.71      5.61 o 
  -2  13   4       43.98       55.41     10.27 o 
  -1  13   4        0.01       -1.35      3.54 o 
 -10  14   4        0.75        8.05      3.45 o 
  -9  14   4        0.02       12.37      4.44 o 
  -8  14   4       62.59       77.70     10.19 o 
  -7  14   4        0.19        3.23      2.44 o 
  -6  14   4        2.02       13.59      3.43 o 
  -5  14   4       38.31       44.99      7.69 o 
  -4  14   4       90.57      110.13      9.76 o 
   1 -14   5       18.81       17.30      5.41 o 
   3 -14   5        1.90        9.02      2.75 o 
   8 -14   5        1.69       15.02     10.37 o 
  -1 -13   5        6.74       10.08      4.09 o 
   0 -13   5       11.61       13.73      4.63 o 
   1 -13   5       42.94       38.49      6.62 o 
   2 -13   5        1.20        4.81      3.20 o 
   3 -13   5       95.27       95.39      5.64 o 
   7 -13   5       41.88       28.23     10.00 o 
   8 -13   5        0.52       -0.72      5.61 o 
   9 -13   5        7.75        8.60      2.86 o 
  -3 -12   5        0.09       -0.99      2.48 o 
  -2 -12   5        5.17        8.25      2.37 o 
  -1 -12   5       80.29       96.64      8.93 o 
   0 -12   5        0.48        0.00      2.65 o 
   1 -12   5        6.66       11.34      3.87 o 
   2 -12   5       12.95       11.10      3.29 o 
   6 -12   5       38.68       34.29      9.90 o 
   7 -12   5       11.55       11.91      2.62 o 
   8 -12   5       20.56       31.68      5.66 o 
   9 -12   5       11.83       13.85      6.47 o 
  10 -12   5       10.01       15.74      7.85 o 
  -4 -11   5        0.92        0.57      4.23 o 
  -3 -11   5        2.93       -0.65      1.98 o 
  -2 -11   5       12.82        6.81      3.14 o 
  -1 -11   5        3.99       13.16      3.80 o 
   0 -11   5        3.98       10.49      3.47 o 
   1 -11   5       63.42       68.93      5.92 o 
   2 -11   5      165.71      166.61      7.03 o 
   3 -11   5        7.37        9.16      2.22 o 
   5 -11   5       23.09       34.40      9.14 o 
   6 -11   5        1.74        0.44      4.38 o 
   7 -11   5        4.18       12.24      4.58 o 
   8 -11   5        9.89       15.09      5.62 o 
   9 -11   5        6.67       12.71     12.09 o 
  10 -11   5      134.75      139.80      9.37 o 
  11 -11   5       16.83       11.82     10.74 o 
  -5 -10   5        7.20        9.81      5.45 o 
  -4 -10   5        3.70        7.48      4.96 o 
  -3 -10   5        0.47        0.34      2.51 o 
  -2 -10   5        0.09       -1.12      1.12 o 
  -1 -10   5       16.70       25.46      5.10 o 
   0 -10   5      110.20      122.28      8.02 o 
   1 -10   5      222.52      239.77      7.32 o 
   2 -10   5      105.47       97.87      5.81 o 
   3 -10   5        9.23        9.48      1.98 o 
   4 -10   5        2.30        5.91      4.42 o 
   5 -10   5        2.42        0.41      3.91 o 
   6 -10   5       31.59       58.05      4.10 o 
   7 -10   5        0.20        4.23      2.95 o 
   8 -10   5       31.63       32.79      4.19 o 
   9 -10   5        2.84       14.97      7.14 o 
  10 -10   5        0.12        2.97      3.88 o 
  11 -10   5       25.25       21.60      5.47 o 
  -6  -9   5        2.57       -0.14      4.44 o 
  -5  -9   5        5.20        3.91      4.60 o 
  -4  -9   5        4.95        5.89      3.75 o 
  -3  -9   5       32.44        0.00      1.90 o 
  -2  -9   5       39.56       31.51      5.73 o 
   0  -9   5       65.42       70.72      6.50 o 
   1  -9   5       36.19       30.99      2.55 o 
   2  -9   5       14.63       13.73      2.30 o 
   3  -9   5        1.98        2.73      1.01 o 
   4  -9   5       26.61       28.66      2.42 o 
   5  -9   5        9.87        8.65      1.56 o 
   6  -9   5       48.92       50.61      3.42 o 
   7  -9   5       91.73       78.82      4.66 o 
   8  -9   5      335.94      322.10      9.40 o 
   9  -9   5       27.73       24.38      4.10 o 
  10  -9   5       13.08        9.55      3.98 o 
  11  -9   5       16.67       22.34      5.31 o 
  -7  -8   5       13.09        2.73      5.05 o 
  -6  -8   5       81.29       86.44     12.80 o 
  -5  -8   5       16.64       15.10      5.71 o 
  -4  -8   5        3.94        2.18      3.06 o 
  -3  -8   5       62.68       56.45      8.20 o 
  -2  -8   5       57.78       54.25      4.21 o 
   0  -8   5        1.34        1.71      2.29 o 
   1  -8   5       72.92       71.70      2.27 o 
   2  -8   5      273.96      267.78      6.46 o 
   3  -8   5      160.15      169.79      3.97 o 
   4  -8   5        9.88        8.69      1.44 o 
   5  -8   5        1.44        1.22      1.17 o 
   6  -8   5       75.77       85.33      6.31 o 
   7  -8   5       46.48       51.93      7.19 o 
   8  -8   5        0.22        0.73      1.46 o 
   9  -8   5        4.57        2.00      2.34 o 
  10  -8   5       23.37       24.99      3.52 o 
  11  -8   5        1.77       -0.38      4.58 o 
  -8  -7   5        1.54        3.83      3.17 o 
  -7  -7   5       34.86       38.90      4.37 o 
  -6  -7   5       10.16        9.63      2.38 o 
  -5  -7   5       29.92       30.36      7.28 o 
  -4  -7   5        1.04        1.46      1.87 o 
  -3  -7   5       64.37       22.71      4.85 o 
  -2  -7   5       21.40       17.50      2.84 o 
   0  -7   5        1.39        0.24      1.38 o 
   1  -7   5       76.37       71.14      1.92 o 
   2  -7   5      161.79      167.43      3.94 o 
   3  -7   5      157.78      163.26      4.05 o 
   4  -7   5       56.38       54.65      1.87 o 
   5  -7   5      368.71      397.17      8.17 o 
   6  -7   5       73.00       82.41      4.34 o 
   7  -7   5        9.37        6.80      3.79 o 
   8  -7   5       82.68       75.59      8.18 o 
   9  -7   5        0.00        1.44      2.50 o 
  10  -7   5        0.13        1.05      2.38 o 
  11  -7   5       19.57       12.70      3.49 o 
  -9  -6   5       99.23      110.97      8.58 o 
  -8  -6   5      107.97      119.65     10.24 o 
  -7  -6   5       20.78       17.33      3.94 o 
  -6  -6   5        0.24        2.17      2.99 o 
  -5  -6   5       33.44       29.98      3.28 o 
  -4  -6   5      540.91      497.43      9.28 o 
  -3  -6   5        1.88        2.28      1.66 o 
  -2  -6   5        4.36        6.84      3.92 o 
  -1  -6   5      490.75      538.02     15.05 o 
   0  -6   5       53.46       57.54      2.19 o 
   1  -6   5      208.76      198.52      2.86 o 
   2  -6   5       52.10       54.97      2.51 o 
   3  -6   5      188.68      193.92      3.08 o 
   4  -6   5       29.82       33.01      2.45 o 
   5  -6   5      302.44      333.51      8.23 o 
   6  -6   5       11.02       18.04      5.51 o 
   7  -6   5       29.41       30.12      4.96 o 
   8  -6   5        3.66        0.19      2.21 o 
   9  -6   5      125.48      138.54      6.01 o 
  10  -6   5        0.29        1.04      2.32 o 
  11  -6   5        2.34       -0.62      4.07 o 
 -10  -5   5       17.51       17.25      5.12 o 
  -9  -5   5       46.17       59.24     11.84 o 
  -8  -5   5        2.13        2.50      3.38 o 
  -7  -5   5        0.14        2.42      2.44 o 
  -6  -5   5      125.18      100.68      6.23 o 
  -5  -5   5       92.25       92.28      4.96 o 
  -4  -5   5       35.95       41.35      7.62 o 
  -3  -5   5      114.21      100.06      2.92 o 
  -2  -5   5      622.47      581.72     16.00 o 
  -1  -5   5       60.82       64.94      2.91 o 
   0  -5   5        8.82       16.13      1.30 o 
   1  -5   5      249.16      265.79      4.44 o 
   2  -5   5       40.91       59.55      1.54 o 
   3  -5   5      414.57      465.43      5.60 o 
   4  -5   5        6.94        7.69      1.07 o 
   5  -5   5      217.25      205.67      4.87 o 
   6  -5   5        8.52        0.36      2.05 o 
   7  -5   5       20.62       22.70      9.12 o 
   8  -5   5        0.02       -1.78      1.78 o 
   9  -5   5       21.40       21.92      3.20 o 
  10  -5   5        4.87        6.09      2.70 o 
  11  -5   5       11.89       16.23      5.84 o 
 -10  -4   5        0.16        2.21      3.28 o 
  -9  -4   5        0.71        4.56      3.20 o 
  -8  -4   5        6.44        8.45      3.23 o 
  -7  -4   5        1.06        2.86      2.13 o 
  -6  -4   5        8.14        9.12      2.20 o 
  -5  -4   5      340.72      305.17      7.66 o 
  -4  -4   5       61.70       57.08      3.61 o 
  -3  -4   5      473.56      491.88      6.67 o 
  -2  -4   5      154.05      129.70      2.92 o 
  -1  -4   5      178.10      196.69      3.25 o 
   0  -4   5        5.01        0.95      0.43 o 
   1  -4   5      384.94      465.92      4.13 o 
   2  -4   5      152.64      195.92      2.85 o 
   3  -4   5      480.76      496.76      5.15 o 
   4  -4   5      153.96      148.86      3.24 o 
   5  -4   5      403.54      368.05     10.97 o 
   6  -4   5      273.68      258.61      7.02 o 
   7  -4   5       67.52       61.48      4.29 o 
   8  -4   5        4.06        4.64      1.71 o 
   9  -4   5        3.80        3.98      1.83 o 
  10  -4   5        8.39       12.69      2.57 o 
  11  -4   5        3.18        1.03      2.24 o 
 -11  -3   5       16.09       24.51      5.61 o 
 -10  -3   5       12.51       11.96      3.21 o 
  -9  -3   5        0.02       -1.36      1.90 o 
  -8  -3   5      133.17      132.47      6.22 o 
  -7  -3   5      220.38      219.88      5.50 o 
  -6  -3   5      526.95      496.47      7.82 o 
  -5  -3   5        0.16        0.60      0.86 o 
  -4  -3   5        2.16        2.62      0.80 o 
  -3  -3   5      112.07       95.84      4.25 o 
  -2  -3   5       51.11       70.09      2.12 o 
  -1  -3   5      110.80      100.74      2.14 o 
   0  -3   5      318.36      341.86      3.48 o 
   1  -3   5      467.12      498.40      4.35 o 
   2  -3   5       80.47       81.93      3.00 o 
   3  -3   5        6.60        6.53      0.76 o 
   4  -3   5      467.00      481.10      5.43 o 
   5  -3   5       87.30       92.29      3.57 o 
   6  -3   5       11.25       15.00      2.45 o 
   7  -3   5       11.80       12.32      2.10 o 
   8  -3   5       23.69       20.34      2.45 o 
   9  -3   5        7.32        5.64      1.99 o 
  10  -3   5       39.33       39.57      4.69 o 
  11  -3   5        0.37        6.21      2.76 o 
 -11  -2   5        3.84       14.42      3.53 o 
 -10  -2   5       15.97       11.14      4.47 o 
  -9  -2   5       71.67       70.59      5.60 o 
  -8  -2   5        0.04       -1.58      1.58 o 
  -7  -2   5      181.99      176.64      4.45 o 
  -6  -2   5       18.22       13.84      1.48 o 
  -5  -2   5      164.36      138.92      3.02 o 
  -4  -2   5        7.10        6.08      0.90 o 
  -3  -2   5        3.03        2.52      0.63 o 
  -2  -2   5        0.84        1.92      0.56 o 
  -1  -2   5      623.12      650.37     10.00 o 
   0  -2   5     4685.00     4965.26     30.80 o 
   1  -2   5      368.82      362.28      3.88 o 
   2  -2   5      286.67      300.81      5.55 o 
   3  -2   5       58.92       54.28      1.98 o 
   4  -2   5        7.46        8.77      1.10 o 
   5  -2   5        3.47        3.95      1.33 o 
   6  -2   5       52.42       61.94      3.54 o 
   7  -2   5        0.46       -1.19      1.26 o 
   8  -2   5        0.23        0.25      1.37 o 
   9  -2   5      108.13      116.94     10.27 o 
  10  -2   5       23.31       23.04      4.19 o 
  11  -2   5       74.73       87.09      7.76 o 
 -12  -1   5        0.49        8.03      2.96 o 
 -11  -1   5       14.13       16.30      3.64 o 
 -10  -1   5       13.70       16.58      5.72 o 
  -9  -1   5        5.56        3.64      1.86 o 
  -8  -1   5       43.69       39.93      3.29 o 
  -7  -1   5       10.88       11.67      1.36 o 
  -6  -1   5      165.89      153.19      3.07 o 
  -5  -1   5        0.23        1.20      0.58 o 
  -4  -1   5      973.03     1036.04      9.10 o 
  -3  -1   5      185.04      184.36      2.96 o 
  -2  -1   5      603.59      675.31      4.96 o 
  -1  -1   5     2178.05     2162.13     12.20 o 
   0  -1   5       13.06       28.68      1.12 o 
   1  -1   5       31.25       19.58      1.11 o 
   2  -1   5      685.07      670.39      6.57 o 
   3  -1   5        1.65        1.83      0.77 o 
   4  -1   5       79.44       95.68      2.72 o 
   5  -1   5       59.24       51.63      2.64 o 
   6  -1   5      295.70      288.99      7.50 o 
   7  -1   5        0.21       -0.45      1.34 o 
   8  -1   5       16.19       17.14      2.43 o 
   9  -1   5       74.18       66.45      5.97 o 
  10  -1   5       10.47        5.97      2.93 o 
 -12   0   5        8.30        4.64      3.28 o 
 -11   0   5        5.87       10.18      3.15 o 
 -10   0   5       19.61       31.05      4.50 o 
  -9   0   5       59.10       57.99      3.19 o 
  -8   0   5      278.76      252.44      5.17 o 
  -7   0   5       77.76       84.67      2.39 o 
  -6   0   5        3.53        3.37      0.73 o 
  -5   0   5       57.80       54.86      1.65 o 
  -4   0   5     1270.14     1360.48      9.61 o 
  -3   0   5       72.02       78.29      1.49 o 
  -2   0   5     1062.95     1089.24      6.88 o 
  -1   0   5        0.60        1.74      0.47 o 
   0   0   5       51.50       41.74      1.26 o 
   1   0   5       17.41       18.70      1.19 o 
   2   0   5      373.10      372.12      4.50 o 
   3   0   5     1039.28     1076.51      9.51 o 
   4   0   5       17.27       15.89      1.45 o 
   5   0   5        3.27        3.53      1.08 o 
   6   0   5      105.21      114.56      4.07 o 
   7   0   5      264.52      250.05      6.77 o 
   8   0   5       26.48       29.86      3.26 o 
   9   0   5        9.43       12.46      2.71 o 
  10   0   5       25.74       14.13      5.00 o 
 -13   1   5       24.67       34.33      6.12 o 
 -12   1   5        7.16        4.98      2.49 o 
 -11   1   5        8.93        8.56      1.97 o 
 -10   1   5        1.43        4.60      1.61 o 
  -9   1   5        1.46        1.14      1.11 o 
  -8   1   5        0.01       -0.33      0.86 o 
  -7   1   5        9.07        6.69      1.01 o 
  -6   1   5      343.37      376.90      4.41 o 
  -5   1   5        5.71        9.37      0.82 o 
  -4   1   5       36.58       44.28      1.30 o 
  -3   1   5      178.72      185.11      2.41 o 
  -2   1   5     2809.78     3123.17     16.80 o 
  -1   1   5     1906.96     1940.75     10.72 o 
   0   1   5      222.32      214.60      2.76 o 
   1   1   5     3422.85     3545.92     18.93 o 
   2   1   5        2.53        3.35      0.72 o 
   3   1   5      128.28      132.37      2.86 o 
   4   1   5       86.16       88.61      2.76 o 
   5   1   5      221.01      178.51      5.23 o 
   6   1   5      232.05      209.35      7.16 o 
   7   1   5        2.15        3.09      1.80 o 
   8   1   5       34.22       42.32      4.80 o 
   9   1   5       24.21       25.14      3.65 o 
  10   1   5        1.85        3.12      5.11 o 
 -13   2   5        0.24        4.24      3.42 o 
 -12   2   5        4.84        7.34      2.98 o 
 -11   2   5        1.00       -1.78      2.40 o 
 -10   2   5        0.38       -0.10      1.33 o 
  -9   2   5        1.73        1.78      1.07 o 
  -8   2   5       31.28       40.19      2.31 o 
  -7   2   5      359.69      357.97      4.99 o 
  -6   2   5        8.14        8.25      0.84 o 
  -5   2   5        5.36        6.78      0.71 o 
  -4   2   5     2380.25     2577.57     13.92 o 
  -3   2   5      120.49      147.88      2.48 o 
  -2   2   5      887.02      961.61      8.12 o 
  -1   2   5      217.79      199.49      2.76 o 
   0   2   5        5.18       11.47      0.86 o 
   1   2   5     1758.61     1975.73     11.95 o 
   2   2   5       90.63       98.74      2.38 o 
   3   2   5      299.79      277.86      4.12 o 
   4   2   5      862.76      811.95      9.16 o 
   5   2   5      156.15      140.78      4.71 o 
   6   2   5        6.56        8.92      1.90 o 
   7   2   5        5.98        7.75      3.28 o 
   8   2   5        0.25       -1.06      2.73 o 
   9   2   5        0.12        1.29      2.21 o 
 -13   3   5       73.48       60.48      5.76 o 
 -12   3   5        0.07        2.26      2.24 o 
 -11   3   5        0.10        1.36      1.82 o 
 -10   3   5       89.97       85.52      3.34 o 
  -9   3   5      306.97      278.12      5.79 o 
  -8   3   5        7.80        5.14      1.13 o 
  -7   3   5      150.18      132.66      2.85 o 
  -6   3   5      142.21      145.90      2.54 o 
  -5   3   5      337.81      334.27      3.71 o 
  -4   3   5      309.41      309.15      3.58 o 
  -3   3   5      157.43      207.62      2.79 o 
  -2   3   5     1857.34     1984.48     11.80 o 
  -1   3   5      759.19      788.62      7.38 o 
   0   3   5       27.93       39.56      1.71 o 
   1   3   5        1.53        0.41      0.46 o 
   2   3   5      133.79      126.22      3.57 o 
   3   3   5      224.03      194.44      4.10 o 
   4   3   5        6.62        2.40      0.98 o 
   5   3   5        7.85        6.26      2.15 o 
   6   3   5       31.65       30.60      3.84 o 
   7   3   5       19.30       36.04      5.95 o 
   8   3   5       37.89       46.10      4.97 o 
   9   3   5        8.00       18.34      3.97 o 
 -13   4   5        1.12        1.29      2.10 o 
 -12   4   5        0.51        2.16      1.76 o 
 -11   4   5        4.95        6.72      1.50 o 
 -10   4   5       33.48       32.12      2.84 o 
  -9   4   5       74.15       77.02      3.15 o 
  -8   4   5       54.25       51.80      2.64 o 
  -7   4   5      618.25      618.87      7.34 o 
  -6   4   5      135.92      121.25      2.51 o 
  -5   4   5       37.20       39.41      1.62 o 
  -4   4   5        1.31        0.29      0.39 o 
  -3   4   5      197.20      234.03      3.52 o 
  -2   4   5      328.99      336.84      4.23 o 
  -1   4   5        0.34        0.64      0.45 o 
   0   4   5     1175.92     1178.20     10.25 o 
   1   4   5        0.28        0.72      0.68 o 
   2   4   5       81.54       88.55      3.42 o 
   3   4   5       51.69       52.96      3.05 o 
   4   4   5       43.39       34.01      2.97 o 
   5   4   5        0.15       -0.36      2.06 o 
   6   4   5       41.21       39.01      4.90 o 
   7   4   5        3.16        6.49      3.71 o 
   8   4   5       36.13       47.09      4.83 o 
 -14   5   5       33.05       43.00      7.92 o 
 -13   5   5        0.98        0.96      2.08 o 
 -12   5   5       47.01       44.89      3.40 o 
 -11   5   5        7.69        4.19      1.61 o 
 -10   5   5        1.26        2.64      1.21 o 
  -9   5   5       94.50       78.21      3.49 o 
  -8   5   5        1.55        3.01      1.05 o 
  -7   5   5      227.22      206.60      4.93 o 
  -6   5   5      458.06      449.33      5.50 o 
  -5   5   5      180.14      191.94      2.76 o 
  -4   5   5      266.38      251.17      3.28 o 
  -3   5   5       86.92       91.04      2.11 o 
  -2   5   5      127.80      152.86      2.86 o 
  -1   5   5        0.11        0.86      0.60 o 
   0   5   5      168.41      151.92      4.47 o 
   1   5   5       25.77       19.49      1.62 o 
   2   5   5      375.92      323.74      6.46 o 
   3   5   5      198.15      197.09      5.49 o 
   4   5   5        0.23        2.52      1.54 o 
   5   5   5       43.18       44.12      6.55 o 
   6   5   5       31.14       37.77      6.42 o 
   7   5   5       34.99       52.50      8.46 o 
 -14   6   5        0.20       -0.20      3.48 o 
 -13   6   5       62.25       64.78      4.84 o 
 -12   6   5       74.53       73.29      4.41 o 
 -11   6   5       20.59       18.72      2.19 o 
 -10   6   5       26.71       32.29      2.52 o 
  -9   6   5       13.22       10.48      1.52 o 
  -8   6   5      557.78      532.53      7.11 o 
  -7   6   5      570.11      547.72      8.84 o 
  -6   6   5      397.56      404.12      8.19 o 
  -5   6   5      235.63      250.06      7.01 o 
  -4   6   5       11.21       11.69      1.11 o 
  -3   6   5       67.85       68.93      1.95 o 
  -2   6   5       27.06       25.49      1.46 o 
  -1   6   5      158.30      170.16      5.72 o 
   0   6   5       82.56       79.24      3.89 o 
   1   6   5       38.15       27.86      3.65 o 
   2   6   5      192.62      160.33      6.10 o 
   3   6   5       13.47       12.42      2.53 o 
   4   6   5        4.94        6.54      2.44 o 
   5   6   5        9.91       16.60      4.25 o 
   6   6   5        1.74        7.38      3.84 o 
   7   6   5        4.63        1.54      5.24 o 
 -14   7   5        0.02        1.72      2.44 o 
 -13   7   5        6.54       11.62      5.58 o 
 -12   7   5        3.65       -1.14      3.65 o 
 -11   7   5       52.06       58.28      4.02 o 
 -10   7   5       59.83       60.62      4.37 o 
  -9   7   5       13.58        8.35      1.76 o 
  -8   7   5        7.15        4.09      1.34 o 
  -7   7   5        0.04        0.94      0.87 o 
  -6   7   5       30.54       33.16      2.15 o 
  -5   7   5        7.22        8.86      1.45 o 
  -4   7   5        0.30        1.24      0.65 o 
  -3   7   5       43.68       45.21      2.66 o 
  -2   7   5     1280.84     1265.31     16.80 o 
  -1   7   5      151.44      157.18      4.93 o 
   0   7   5       99.87       78.66      4.27 o 
   1   7   5        1.95        2.80      1.71 o 
   2   7   5        0.54       -0.87      1.74 o 
   3   7   5        1.48        3.71      1.77 o 
   4   7   5        2.50        2.74      2.21 o 
   5   7   5       56.10       51.97     14.75 o 
   6   7   5        0.62        1.51      3.27 o 
 -14   8   5        0.02        5.51      3.95 o 
 -13   8   5       15.54       10.10      5.56 o 
 -12   8   5       41.48       36.93      4.62 o 
 -11   8   5        2.31        8.81      2.21 o 
 -10   8   5       14.27       12.08      2.18 o 
  -9   8   5       56.42       58.86      3.53 o 
  -8   8   5       54.10       59.99      3.25 o 
  -7   8   5       20.84       17.12      3.16 o 
  -6   8   5      176.94      165.14      5.73 o 
  -5   8   5      419.21      362.66      8.94 o 
  -4   8   5       32.12       35.54      2.85 o 
  -3   8   5       42.05       41.10      2.79 o 
  -2   8   5       27.41       20.97      5.50 o 
  -1   8   5       31.86       23.69      5.16 o 
   0   8   5        8.02       12.21      3.35 o 
   1   8   5        3.89        5.22      1.74 o 
   2   8   5       27.11       23.56      4.32 o 
   3   8   5        4.10        1.06      2.41 o 
   4   8   5       50.46       56.03      8.01 o 
   5   8   5       67.04       82.04      7.48 o 
 -13   9   5       67.07       79.14      8.43 o 
 -12   9   5       33.24       35.71      5.52 o 
 -11   9   5       19.16       21.83      3.60 o 
 -10   9   5       11.33       12.09      2.10 o 
  -9   9   5       29.99       30.69      3.60 o 
  -8   9   5      138.52      122.27      7.09 o 
  -7   9   5       55.07       56.66      5.66 o 
  -6   9   5      195.64      181.00      6.68 o 
  -5   9   5      669.94      627.64     12.36 o 
  -4   9   5      425.53      398.73     14.91 o 
  -3   9   5       79.01       74.06     11.89 o 
  -2   9   5       17.25        1.56      2.90 o 
  -1   9   5        0.70        4.08      2.43 o 
   0   9   5       27.99       29.19      7.03 o 
   1   9   5      127.34      150.86     13.00 o 
   2   9   5      133.12      122.02     12.76 o 
   3   9   5      248.27      250.11     18.72 o 
 -13  10   5        0.00       -0.33      2.20 o 
 -12  10   5        1.85        3.63      2.67 o 
 -11  10   5       97.38       76.56      5.79 o 
 -10  10   5        9.02       16.31      3.42 o 
  -9  10   5        1.81        0.55      1.95 o 
  -8  10   5      131.89      111.25      6.41 o 
  -7  10   5        1.29        0.27      1.88 o 
  -6  10   5       20.38       17.86      2.78 o 
  -5  10   5      115.33      118.37      5.78 o 
  -4  10   5      142.81      151.16      9.43 o 
  -3  10   5        0.39       -0.51      2.50 o 
  -2  10   5       11.08       -1.19      1.84 o 
  -1  10   5       30.57       25.47      6.74 o 
   0  10   5       12.84        9.47      5.01 o 
   1  10   5      274.58      307.83     19.34 o 
   2  10   5        9.55       12.32      6.01 o 
   3  10   5       62.74       64.85     12.49 o 
 -13  11   5        9.08       10.40      4.36 o 
 -12  11   5        5.13        6.37      3.48 o 
 -11  11   5       19.01        4.67     11.48 o 
 -10  11   5       21.27       18.29      4.77 o 
  -9  11   5        1.74        1.08      1.61 o 
  -8  11   5       81.61       78.82      5.10 o 
  -7  11   5       10.19       10.20      2.37 o 
  -6  11   5        0.12       -0.42      1.77 o 
  -5  11   5      190.57      206.59     22.36 o 
  -4  11   5        7.07       42.21     19.18 o 
  -3  11   5       34.62       28.58      6.50 o 
  -2  11   5        0.01        1.08      2.63 o 
  -1  11   5       96.47      138.29     12.35 o 
   0  11   5       29.12       27.05      7.69 o 
   1  11   5       10.33        5.01      5.03 o 
   2  11   5        0.00       -3.29      3.98 o 
 -12  12   5        3.49        9.03      5.27 o 
 -11  12   5       66.91       79.68     10.64 o 
 -10  12   5      113.04      138.78     25.87 o 
  -9  12   5        1.52       -1.65      1.65 o 
  -8  12   5       46.98       47.08      7.47 o 
  -7  12   5       14.06       17.52      5.34 o 
  -6  12   5        0.91        6.24      2.88 o 
  -5  12   5        2.04        6.33      2.81 o 
  -4  12   5       21.46        4.43      4.36 o 
  -3  12   5       64.85       82.26      9.13 o 
  -1  12   5        1.77        3.85      4.42 o 
   0  12   5        1.04        3.66      5.15 o 
 -11  13   5        1.12       -1.49      5.68 o 
 -10  13   5        0.30        2.04      2.77 o 
  -9  13   5        2.65       11.39      3.90 o 
  -8  13   5      152.48      161.08     11.33 o 
  -7  13   5        1.40        6.74      3.48 o 
  -6  13   5       22.03       22.36      6.22 o 
  -5  13   5        4.24        4.14      2.73 o 
  -4  13   5       44.67      125.78      8.88 o 
  -3  13   5        0.06        3.58      4.10 o 
  -2  13   5       11.07       -0.65      3.26 o 
  -1  13   5       21.59       24.65      7.55 o 
 -10  14   5        0.97       12.76      4.20 o 
  -9  14   5       31.18       11.56      4.89 o 
  -8  14   5        0.16        5.86      4.07 o 
  -7  14   5        0.00        6.86      3.55 o 
  -6  14   5        2.68        9.63      4.31 o 
  -5  14   5       20.20       22.41      6.36 o 
   1 -14   6        7.41       14.99      4.34 o 
   2 -14   6        0.01       -2.76      3.01 o 
   3 -14   6       42.36       53.55      4.71 o 
  -1 -13   6       38.79       53.80      8.72 o 
   0 -13   6        1.05       19.54      4.83 o 
   1 -13   6       37.41       36.58      6.68 o 
   2 -13   6       30.36       26.39      4.77 o 
   3 -13   6       15.62       14.13      2.88 o 
   7 -13   6       16.62       22.15      2.87 o 
   8 -13   6        3.72        5.80      3.38 o 
   9 -13   6        7.92       13.78      3.57 o 
  -3 -12   6        2.60        4.00      3.79 o 
  -2 -12   6       14.68       22.62      4.48 o 
  -1 -12   6        0.27       10.62      3.69 o 
   0 -12   6        1.68       11.32      4.07 o 
   1 -12   6        0.43        6.83      3.00 o 
   2 -12   6        6.35        2.34      2.91 o 
   3 -12   6        9.92        9.50      2.11 o 
   6 -12   6        7.57       10.56      4.24 o 
   7 -12   6        0.01        6.18      6.62 o 
   8 -12   6        0.02        2.64      6.02 o 
   9 -12   6       28.01       43.68      9.38 o 
  10 -12   6        5.05       13.65      3.94 o 
  -4 -11   6       21.26       18.66      6.72 o 
  -3 -11   6        6.98       12.84      5.63 o 
  -2 -11   6       11.28       27.97      4.39 o 
  -1 -11   6       19.69       30.43      5.65 o 
   0 -11   6        0.43        9.48      3.30 o 
   1 -11   6        3.04        2.98      2.50 o 
   2 -11   6      153.96      131.47      6.71 o 
   5 -11   6        1.81        2.11      4.90 o 
   6 -11   6        5.64        2.93      1.96 o 
   7 -11   6        4.73        9.02      2.41 o 
   8 -11   6        7.38       14.77      3.35 o 
   9 -11   6      127.46      100.42      7.84 o 
  10 -11   6       46.62       27.67     13.22 o 
  -5 -10   6       60.94       76.25     12.25 o 
  -4 -10   6       31.91       29.84      7.54 o 
  -3 -10   6        3.16        2.43      3.84 o 
  -1 -10   6       18.71       22.52      5.01 o 
   0 -10   6      105.98       96.94      7.43 o 
   1 -10   6       28.08       23.06      2.83 o 
   2 -10   6       40.42       40.37      2.69 o 
   3 -10   6        9.33        8.53      2.21 o 
   4 -10   6      111.27       97.26      4.85 o 
   5 -10   6        9.25       17.07      2.54 o 
   6 -10   6        0.11        3.82      5.03 o 
   7 -10   6       97.03      111.24      6.16 o 
   8 -10   6      136.64      145.71      7.41 o 
   9 -10   6       12.22       18.96      4.03 o 
  10 -10   6        2.02        9.84      8.49 o 
  11 -10   6        0.09        2.16      3.54 o 
  -6  -9   6        8.71       10.47      5.66 o 
  -5  -9   6       26.56       22.59      7.28 o 
  -4  -9   6        0.04        2.76      3.71 o 
  -3  -9   6        3.64        2.97      3.45 o 
  -2  -9   6       85.99       97.43      7.88 o 
   0  -9   6      219.57      214.76      8.98 o 
   1  -9   6       73.60       71.85      4.09 o 
   2  -9   6      199.99      199.74      5.56 o 
   3  -9   6        2.27        0.70      1.36 o 
   4  -9   6       45.22       51.24      3.93 o 
   5  -9   6       18.90       34.13      5.42 o 
   6  -9   6      100.67      119.58      5.62 o 
   7  -9   6      525.52      489.27     13.98 o 
   8  -9   6       49.41       51.38      5.41 o 
   9  -9   6        0.00        2.16      2.40 o 
  10  -9   6        4.99        2.82      3.31 o 
  11  -9   6        1.84        5.00      2.23 o 
  -7  -8   6      212.51      254.44     19.44 o 
  -6  -8   6        1.57        1.70      4.16 o 
  -5  -8   6       20.87       18.09      6.31 o 
  -4  -8   6       47.85       42.68      7.88 o 
  -3  -8   6        8.80        5.35      6.89 o 
  -2  -8   6       48.50       45.04      4.02 o 
   0  -8   6        4.32        4.23      1.59 o 
   1  -8   6      109.17      105.47      4.13 o 
   2  -8   6       70.50       67.10      3.63 o 
   3  -8   6       73.63       71.37      2.11 o 
   4  -8   6      131.93      131.18      3.68 o 
   5  -8   6       59.90       48.13      3.91 o 
   6  -8   6       98.70       90.13      5.90 o 
   7  -8   6       20.17       13.94      4.40 o 
   8  -8   6        4.35        6.34      1.99 o 
   9  -8   6        0.51        1.14      2.27 o 
  10  -8   6        0.01        4.51      2.25 o 
  11  -8   6        8.62        6.89      2.89 o 
  -8  -7   6      125.83      135.06      8.24 o 
  -7  -7   6        1.41        1.06      1.92 o 
  -6  -7   6        0.96       -0.49      3.60 o 
  -5  -7   6        0.36        1.74      3.41 o 
  -4  -7   6      143.05      129.03     15.71 o 
  -3  -7   6       48.35       48.07      7.54 o 
  -2  -7   6        2.77        1.29      1.48 o 
  -1  -7   6        2.15        3.49      1.64 o 
   0  -7   6       31.10       26.16      2.85 o 
   1  -7   6       25.75       39.30      3.14 o 
   2  -7   6       21.63       27.83      1.63 o 
   3  -7   6       74.09       71.70      2.40 o 
   4  -7   6       10.80        6.98      1.39 o 
   5  -7   6       86.09       92.42      6.63 o 
   6  -7   6        0.03        4.34      2.60 o 
   7  -7   6        0.00        3.06      2.25 o 
   8  -7   6        2.44       -0.44      1.33 o 
   9  -7   6        0.01        1.09      2.41 o 
  10  -7   6       76.54       84.07      7.41 o 
  11  -7   6       20.06       23.38      4.19 o 
  -9  -6   6       18.06       23.54      5.94 o 
  -8  -6   6        1.74        3.51      2.78 o 
  -7  -6   6       20.52       17.46      3.92 o 
  -6  -6   6       28.23       25.19      3.40 o 
  -5  -6   6        3.18        4.54      1.68 o 
  -4  -6   6       90.64       74.91      5.70 o 
  -3  -6   6       44.76       42.34      4.72 o 
  -2  -6   6      155.25      154.20     11.02 o 
  -1  -6   6      644.02      669.09     13.19 o 
   0  -6   6       45.21       49.30      2.38 o 
   1  -6   6      559.62      530.09      6.21 o 
   2  -6   6       52.25       43.71      1.70 o 
   3  -6   6       31.08       26.08      1.88 o 
   4  -6   6       53.27       60.98      3.75 o 
   5  -6   6      310.75      322.19      6.69 o 
   6  -6   6       19.26       20.17      3.45 o 
   7  -6   6       27.11       30.42      8.39 o 
   8  -6   6        1.94        5.59      3.05 o 
   9  -6   6        0.61        3.75      2.08 o 
  10  -6   6       11.78        9.09      3.36 o 
  11  -6   6        1.65       -1.13      3.38 o 
 -10  -5   6       46.99       44.36      7.21 o 
  -9  -5   6        5.52       -1.79     13.58 o 
  -8  -5   6        1.22       -1.59      2.37 o 
  -7  -5   6        0.00       -1.42      1.77 o 
  -6  -5   6       10.83        8.89      2.27 o 
  -5  -5   6      213.95      200.30      7.22 o 
  -4  -5   6      545.55      501.09     10.17 o 
  -3  -5   6        0.13        0.24      0.75 o 
  -2  -5   6        9.21        7.13      1.47 o 
  -1  -5   6        1.48        2.11      0.90 o 
   0  -5   6       29.99       24.76      1.32 o 
   1  -5   6      416.41      430.82      5.61 o 
   2  -5   6      614.17      617.77      6.54 o 
   3  -5   6       15.49       18.83      1.20 o 
   4  -5   6       22.25       26.17      2.43 o 
   5  -5   6       77.48       84.95      5.61 o 
   6  -5   6      106.12       96.75      6.85 o 
   7  -5   6        1.16       -0.75      1.94 o 
   8  -5   6       79.52       67.11      7.50 o 
   9  -5   6        3.54        0.60      2.02 o 
  10  -5   6        1.59        3.89      3.86 o 
  11  -5   6       14.12       15.94      3.59 o 
 -10  -4   6        3.22       -1.46      4.08 o 
  -9  -4   6        1.70        6.95      8.19 o 
  -8  -4   6        2.41        3.65      3.71 o 
  -7  -4   6      149.62      137.52      7.14 o 
  -6  -4   6       72.07       73.46      5.65 o 
  -5  -4   6        1.72        1.44      1.47 o 
  -4  -4   6       76.48       69.12      3.12 o 
  -3  -4   6        3.17        0.76      0.94 o 
  -2  -4   6        0.01        0.71      0.42 o 
  -1  -4   6      133.32      141.58      3.72 o 
   0  -4   6       67.51       73.43      1.90 o 
   1  -4   6      269.59      269.41      3.53 o 
   2  -4   6      688.92      711.67      7.51 o 
   3  -4   6       11.01       14.02      1.42 o 
   4  -4   6        1.11        0.96      0.76 o 
   5  -4   6      120.76      109.01      4.04 o 
   6  -4   6      210.59      208.28      6.58 o 
   7  -4   6        0.00        0.61      1.73 o 
   8  -4   6       47.97       47.08      3.84 o 
   9  -4   6        1.94        2.30      1.58 o 
  10  -4   6       20.19       18.46      3.34 o 
  11  -4   6        6.90        4.30      2.78 o 
 -11  -3   6       11.40        4.10      7.93 o 
 -10  -3   6       10.07       12.52      2.89 o 
  -9  -3   6       71.03       72.58      5.21 o 
  -8  -3   6       29.52       25.71      4.59 o 
  -7  -3   6      136.02      133.74      4.75 o 
  -6  -3   6      522.02      502.57      7.73 o 
  -5  -3   6        0.01        0.80      0.88 o 
  -4  -3   6       52.95       51.12      2.23 o 
  -3  -3   6      385.37      360.19      5.04 o 
  -2  -3   6       25.51       27.37      1.52 o 
  -1  -3   6     1337.58     1281.17     11.85 o 
   0  -3   6      220.64      281.25      2.77 o 
   1  -3   6      272.56      292.52      3.44 o 
   2  -3   6       38.12       40.14      1.40 o 
   3  -3   6      145.74      150.89      2.79 o 
   4  -3   6       29.81       23.99      2.10 o 
   5  -3   6        0.16       -0.16      1.32 o 
   6  -3   6        9.15        9.55      2.49 o 
   7  -3   6       19.74       14.87      2.63 o 
   8  -3   6       34.75       43.48      3.62 o 
   9  -3   6       77.00       78.38      5.17 o 
  10  -3   6       24.86       28.56      4.28 o 
  11  -3   6       13.38       16.24      5.56 o 
 -11  -2   6        0.29        2.56      2.31 o 
 -10  -2   6       60.45       83.07     12.28 o 
  -9  -2   6        7.37        8.05      2.58 o 
  -8  -2   6       38.54       38.80      4.04 o 
  -7  -2   6        5.16        4.36      1.41 o 
  -6  -2   6       45.15       42.56      2.33 o 
  -5  -2   6      133.48      127.35      3.91 o 
  -4  -2   6       37.18       32.54      1.65 o 
  -3  -2   6       40.50       44.66      1.45 o 
  -2  -2   6      723.29      712.84      5.27 o 
  -1  -2   6      492.79      517.79      6.22 o 
   0  -2   6      474.32      484.34      5.56 o 
   1  -2   6      931.60      990.98      8.28 o 
   2  -2   6       14.53       16.41      1.48 o 
   3  -2   6       95.16       98.74      2.84 o 
   4  -2   6      104.94      105.49      4.17 o 
   5  -2   6      178.31      164.37      5.77 o 
   6  -2   6       18.34       18.02      2.81 o 
   7  -2   6      230.14      234.59      6.52 o 
   8  -2   6      168.59      159.34      5.79 o 
   9  -2   6      121.67      114.76      6.55 o 
  10  -2   6        7.77        9.00      3.17 o 
 -12  -1   6       26.44       27.68      4.21 o 
 -11  -1   6        6.33        7.79      2.86 o 
 -10  -1   6       23.41       33.70      6.18 o 
  -9  -1   6        9.53        6.33      3.12 o 
  -8  -1   6        0.23       -1.31      1.31 o 
  -7  -1   6      111.00      104.13      2.86 o 
  -6  -1   6       47.35       46.81      2.03 o 
  -5  -1   6      442.75      407.16      4.80 o 
  -4  -1   6        6.58        4.67      0.74 o 
  -3  -1   6      399.11      452.85      5.12 o 
  -2  -1   6      420.75      548.91      6.27 o 
  -1  -1   6      420.10      443.08      3.88 o 
   0  -1   6      118.86      149.15      2.58 o 
   1  -1   6      684.23      636.42      6.03 o 
   2  -1   6        5.61        8.34      0.94 o 
   3  -1   6      283.18      309.97      4.62 o 
   4  -1   6       83.45       65.47      2.82 o 
   5  -1   6       60.91       59.18      3.03 o 
   6  -1   6      488.01      485.45      8.55 o 
   7  -1   6        1.91        4.34      1.57 o 
   8  -1   6       34.00       35.52      3.91 o 
   9  -1   6        0.37       -0.44      2.05 o 
  10  -1   6        1.68        1.80      5.40 o 
 -12   0   6        4.09        3.49      2.85 o 
 -11   0   6        2.02        6.69      2.60 o 
 -10   0   6        0.69        0.49      2.70 o 
  -9   0   6        9.67        6.31      1.92 o 
  -8   0   6      104.35       89.69      3.23 o 
  -7   0   6      330.13      323.22      4.94 o 
  -6   0   6      158.17      159.52      3.09 o 
  -5   0   6     1269.04     1306.71     10.08 o 
  -4   0   6      417.66      421.54      4.10 o 
  -3   0   6       34.81       31.49      1.39 o 
  -2   0   6     2416.18     2583.24     21.10 o 
  -1   0   6       18.94       12.05      0.90 o 
   0   0   6       74.23       72.33      1.77 o 
   1   0   6      711.67      790.15      7.36 o 
   2   0   6      204.05      215.81      3.59 o 
   3   0   6      242.48      254.55      4.70 o 
   4   0   6       17.10       17.74      1.67 o 
   5   0   6      132.08      134.69      3.99 o 
   6   0   6      423.56      427.08      7.88 o 
   7   0   6       93.62      100.90      4.96 o 
   8   0   6        5.06        6.58      2.31 o 
   9   0   6        1.50        0.90      2.78 o 
  10   0   6        0.01        1.27      3.26 o 
 -13   1   6       11.26       14.41      4.52 o 
 -12   1   6       13.91       14.29      3.18 o 
 -11   1   6       34.78       36.23      3.20 o 
 -10   1   6       21.19       24.17      2.46 o 
  -9   1   6      182.93      159.59      6.58 o 
  -8   1   6      493.22      464.28      6.50 o 
  -7   1   6      417.22      421.16      5.34 o 
  -6   1   6       61.69       61.80      1.85 o 
  -5   1   6        3.10       -0.37      0.46 o 
  -4   1   6      174.22      172.02      2.60 o 
  -3   1   6      222.62      274.92      3.41 o 
  -2   1   6      122.24       89.96      1.82 o 
  -1   1   6       86.43       69.80      1.68 o 
   0   1   6      103.64       66.58      1.70 o 
   1   1   6      396.52      372.55      4.89 o 
   2   1   6      124.60      129.91      2.79 o 
   3   1   6       32.01       33.59      1.88 o 
   4   1   6       10.33       12.75      1.55 o 
   5   1   6        2.38        3.94      1.47 o 
   6   1   6      178.18      174.88      5.73 o 
   7   1   6      131.47      133.08      9.79 o 
   8   1   6        9.56       14.97      3.57 o 
   9   1   6        0.58       11.31      5.96 o 
 -13   2   6        2.23       -0.87     10.75 o 
 -12   2   6       24.67       28.51      3.51 o 
 -11   2   6       30.89       26.30      2.74 o 
 -10   2   6      134.36      127.69      4.49 o 
  -9   2   6      229.54      176.13      4.42 o 
  -8   2   6      328.71      329.60      5.35 o 
  -7   2   6        0.56        0.47      0.78 o 
  -6   2   6      167.64      147.02      3.11 o 
  -5   2   6      152.69      187.55      2.99 o 
  -4   2   6      197.12      220.26      3.07 o 
  -3   2   6       33.77       47.00      1.37 o 
  -2   2   6     1189.26     1274.88      8.74 o 
  -1   2   6       51.64       58.70      1.66 o 
   0   2   6        4.48       10.75      1.02 o 
   1   2   6       14.37       12.37      1.09 o 
   2   2   6       27.55       25.28      1.61 o 
   3   2   6       15.25       12.07      1.43 o 
   4   2   6        8.85       11.08      1.68 o 
   5   2   6      123.78      116.10      4.87 o 
   6   2   6       33.55       35.67      4.03 o 
   7   2   6        3.05        5.59      2.28 o 
   8   2   6       61.42       73.63      7.08 o 
   9   2   6       23.93       41.05     15.06 o 
 -13   3   6      118.58      142.36      7.37 o 
 -12   3   6      157.13      181.71     14.51 o 
 -11   3   6       33.85       39.70      3.47 o 
 -10   3   6      362.87      305.34      5.76 o 
  -9   3   6        5.98        8.63      1.41 o 
  -8   3   6        2.10        1.91      0.95 o 
  -7   3   6        6.43        7.21      1.08 o 
  -6   3   6       32.47       35.21      1.59 o 
  -5   3   6      370.91      413.43      4.50 o 
  -4   3   6       33.34       22.06      1.25 o 
  -3   3   6      209.68      180.52      2.73 o 
  -2   3   6      172.93      213.01      3.45 o 
  -1   3   6       83.15       78.68      2.05 o 
   0   3   6      248.14      286.71      3.65 o 
   1   3   6       34.03       40.63      2.05 o 
   2   3   6      121.28      112.43      3.28 o 
   3   3   6       60.41       57.37      2.68 o 
   4   3   6      391.67      361.64     11.17 o 
   5   3   6        1.40        0.25      1.52 o 
   6   3   6       45.72       47.21      4.74 o 
   7   3   6       14.40       15.40      3.26 o 
   8   3   6        9.40       14.89      5.14 o 
 -13   4   6       31.16       40.75      8.20 o 
 -12   4   6       18.64       20.40      4.70 o 
 -11   4   6      246.04      236.21      6.02 o 
 -10   4   6       33.67       33.93      2.68 o 
  -9   4   6        1.95        3.02      1.14 o 
  -8   4   6       19.30       20.60      1.98 o 
  -7   4   6      364.12      335.26      5.73 o 
  -6   4   6       17.97       13.96      1.27 o 
  -5   4   6      792.30      749.99      7.03 o 
  -4   4   6      323.13      364.70      4.51 o 
  -3   4   6       29.39       27.15      1.11 o 
  -2   4   6       61.99       60.23      1.97 o 
  -1   4   6      549.17      593.18      6.37 o 
   0   4   6      114.92      108.25      2.79 o 
   1   4   6      199.31      197.81      4.52 o 
   2   4   6       12.09       18.36      2.13 o 
   3   4   6       38.39       36.17      2.82 o 
   4   4   6       89.92       81.64      4.86 o 
   5   4   6        6.87        6.09      2.32 o 
   6   4   6      100.99      123.72      6.53 o 
   7   4   6        1.29        2.15      2.23 o 
   8   4   6        1.49        5.39      7.74 o 
 -14   5   6        2.67        6.90      6.54 o 
 -13   5   6       37.91       39.97      6.96 o 
 -12   5   6        1.52        0.43      1.42 o 
 -11   5   6       43.51       48.03      3.29 o 
 -10   5   6       50.55       53.82      2.88 o 
  -9   5   6       92.00       94.14      3.33 o 
  -8   5   6      284.96      231.33      4.96 o 
  -7   5   6        3.36        4.58      1.26 o 
  -6   5   6      269.67      264.27      4.97 o 
  -5   5   6       20.57       18.14      1.35 o 
  -4   5   6       26.93       18.07      1.31 o 
  -3   5   6      120.10      149.64      3.01 o 
  -2   5   6      131.50      134.01      3.65 o 
  -1   5   6        2.72        5.36      1.33 o 
   0   5   6      178.97      194.10      4.22 o 
   1   5   6        7.80       11.20      1.65 o 
   2   5   6       18.60       22.82      2.42 o 
   3   5   6       19.42       15.00      2.21 o 
   4   5   6        0.29       -1.07      3.85 o 
   5   5   6        0.32        1.31      1.96 o 
   6   5   6        0.20        4.96      3.76 o 
   7   5   6       76.93       77.17      9.62 o 
 -14   6   6       37.74       45.69      5.10 o 
 -13   6   6        0.15       -0.20      1.86 o 
 -12   6   6        1.48        4.86      2.92 o 
 -11   6   6       24.02       21.30      2.35 o 
 -10   6   6        2.13        2.86      1.38 o 
  -9   6   6        4.13        5.62      1.42 o 
  -8   6   6      331.67      310.10      5.89 o 
  -7   6   6        4.47        3.09      1.15 o 
  -6   6   6        0.92        0.28      0.96 o 
  -5   6   6       49.29       49.32      2.13 o 
  -4   6   6        3.91        3.08      0.95 o 
  -3   6   6       96.12       85.34      3.11 o 
  -2   6   6       35.94       37.30      3.40 o 
  -1   6   6     1575.81     1410.11     17.66 o 
   0   6   6      111.72       94.53      5.24 o 
   1   6   6        3.96        3.03      2.18 o 
   2   6   6       25.77       16.00      2.80 o 
   3   6   6       23.47       29.35      4.04 o 
   4   6   6       23.07       23.70      9.08 o 
   5   6   6       29.27       21.32      5.27 o 
   6   6   6       14.72       24.98      7.47 o 
 -14   7   6        1.55        5.36      2.64 o 
 -13   7   6       50.91       51.56      6.35 o 
 -12   7   6       10.99        7.32      2.97 o 
 -11   7   6      138.17      136.05      5.48 o 
 -10   7   6       13.48        9.60      2.06 o 
  -9   7   6       21.60       15.36      2.18 o 
  -8   7   6        7.67        7.96      1.65 o 
  -7   7   6        9.58        9.99      1.62 o 
  -6   7   6      228.79      237.51      7.27 o 
  -5   7   6       52.94       40.82      3.24 o 
  -4   7   6      180.46      153.15      6.68 o 
  -3   7   6       16.83       24.04      2.56 o 
  -2   7   6        1.52        2.90      1.43 o 
  -1   7   6       14.94       12.52      2.37 o 
   0   7   6        3.20        2.06      2.54 o 
   1   7   6        1.94        0.25      1.83 o 
   2   7   6       16.68       17.64      2.77 o 
   3   7   6      150.40      160.86      7.70 o 
   4   7   6        7.19        1.48      3.37 o 
 -14   8   6        6.07        0.81      2.72 o 
 -13   8   6        2.10        3.38      2.59 o 
 -12   8   6        2.75        4.12      4.93 o 
 -11   8   6        1.66        3.74      2.08 o 
 -10   8   6        1.96        2.26      1.52 o 
  -9   8   6      214.38      202.24      5.85 o 
  -8   8   6        1.17       -0.77      1.05 o 
  -7   8   6        1.83        3.30      1.28 o 
  -6   8   6      140.79      120.48      6.23 o 
  -5   8   6        8.97       11.76      1.54 o 
  -4   8   6       42.09       39.44      3.11 o 
  -3   8   6      498.85      469.13      9.35 o 
  -2   8   6        7.78        5.76      2.42 o 
  -1   8   6       43.65       32.22      4.90 o 
   0   8   6      108.49      135.53      6.12 o 
   1   8   6        0.10        1.93      1.97 o 
   2   8   6        1.55        1.64      2.26 o 
   3   8   6       10.91       15.03      3.89 o 
   4   8   6        6.65        8.49      3.45 o 
 -13   9   6        2.14        0.16      3.29 o 
 -12   9   6        3.86        5.28      2.61 o 
 -11   9   6        8.75        7.40      2.29 o 
 -10   9   6        2.72        0.63      1.32 o 
  -9   9   6       42.20       39.41      5.56 o 
  -8   9   6      284.20      271.95      8.42 o 
  -7   9   6       84.10       66.22      6.03 o 
  -6   9   6      266.33      248.13      7.19 o 
  -5   9   6        5.60        4.36      1.39 o 
  -4   9   6        8.61       11.63      2.80 o 
  -3   9   6      181.06       92.00      8.46 o 
  -2   9   6        1.01        2.20      2.07 o 
  -1   9   6        5.53        4.76      3.62 o 
   0   9   6       99.32       97.48     12.57 o 
   1   9   6       15.93       16.49      6.16 o 
   2   9   6       55.71       62.79     11.41 o 
   3   9   6       28.69       22.77      7.73 o 
 -13  10   6        1.14       -2.55      2.55 o 
 -12  10   6       77.53      109.40      7.09 o 
 -11  10   6      198.66      214.46      8.08 o 
 -10  10   6       27.75       28.22      3.57 o 
  -9  10   6       67.43       62.26      5.28 o 
  -8  10   6      104.19      113.93      6.56 o 
  -7  10   6        0.34        5.74      2.60 o 
  -6  10   6        2.69        5.17      4.40 o 
  -5  10   6        0.06       12.20      6.18 o 
  -4  10   6       63.16       62.00      8.80 o 
  -3  10   6        7.13       -0.79      1.90 o 
  -2  10   6        0.55        0.35      2.92 o 
  -1  10   6       61.26       49.70      9.03 o 
   0  10   6        3.18        3.46      4.49 o 
   1  10   6        8.79        8.85      5.79 o 
   2  10   6        1.80        1.58      4.40 o 
 -13  11   6       18.92       26.89      4.19 o 
 -12  11   6        1.97        1.10      2.82 o 
 -11  11   6       57.30       59.29     13.62 o 
 -10  11   6       12.81        4.29      2.25 o 
  -9  11   6       24.19       17.55      5.46 o 
  -8  11   6       12.10        0.93      3.10 o 
  -7  11   6        2.17       11.99      6.50 o 
  -6  11   6        0.25        3.02      3.33 o 
  -5  11   6        7.12        7.37      2.97 o 
  -4  11   6        2.88        4.83      3.51 o 
  -3  11   6        2.58        1.19      2.42 o 
  -2  11   6       31.81       29.10      7.20 o 
  -1  11   6       37.41       34.39      8.18 o 
   0  11   6        2.76       -1.83      3.41 o 
   1  11   6        8.19        0.29      4.33 o 
 -12  12   6        6.10        2.75      2.79 o 
 -11  12   6      119.43      122.15     10.09 o 
 -10  12   6       40.19       82.15      6.18 o 
  -9  12   6        7.71       47.99      2.42 o 
  -8  12   6       13.26       63.89      5.52 o 
  -7  12   6       22.64       42.69      6.46 o 
  -4  12   6       19.55       23.29      6.66 o 
  -3  12   6       62.98        1.83      2.69 o 
  -2  12   6       26.99       13.09      6.00 o 
  -1  12   6        2.43        1.80      4.28 o 
   0  12   6       19.85       28.83      8.56 o 
 -10  13   6       35.97       84.29      6.10 o 
  -9  13   6        8.98       72.01      6.15 o 
  -8  13   6        0.75        4.32      3.75 o 
  -6  13   6       13.98       43.47      4.43 o 
  -5  13   6        2.57       -2.21      2.21 o 
  -4  13   6        0.00       -1.40      3.43 o 
  -3  13   6       15.31        2.76      3.18 o 
  -2  13   6       20.51       17.49      6.32 o 
  -9  14   6       35.93       53.58      9.00 o 
  -8  14   6       39.63       76.89      8.21 o 
  -7  14   6        0.51       13.49      4.24 o 
  -5  14   6       23.79       91.77      6.64 o 
   1 -14   7        3.25       -2.48      3.32 o 
   2 -14   7        1.91       27.82      4.94 o 
   3 -14   7        0.12       -1.98      1.98 o 
  -1 -13   7        0.59       -3.25      3.25 o 
   0 -13   7        3.47        5.95      3.84 o 
   1 -13   7        0.34       -3.41      3.41 o 
   2 -13   7        0.04       25.93      4.49 o 
   3 -13   7       19.45       12.46      3.34 o 
   6 -13   7        6.13        1.38      1.88 o 
   7 -13   7        5.20       16.01      6.35 o 
   8 -13   7       12.30       10.71      5.55 o 
  -3 -12   7       37.04       55.49     10.35 o 
  -1 -12   7       12.60       -3.55      3.55 o 
   0 -12   7        1.88       -2.71      2.71 o 
   1 -12   7       17.00       12.27      3.80 o 
   2 -12   7      132.36      152.08      8.36 o 
   3 -12   7       41.57       36.46      4.38 o 
   5 -12   7        9.40       13.19      2.32 o 
   6 -12   7       25.27       22.81      4.60 o 
   7 -12   7       10.81       18.89      4.02 o 
   8 -12   7        0.00        1.83      5.91 o 
   9 -12   7        7.72       17.46      9.90 o 
  -4 -11   7       18.13       29.22      7.47 o 
  -3 -11   7        1.10        0.98      3.68 o 
  -1 -11   7        0.48        2.74      2.75 o 
   0 -11   7      152.46      177.11     10.60 o 
   1 -11   7       25.57       22.91      4.63 o 
   2 -11   7       17.81       20.91      3.49 o 
   3 -11   7        5.09        6.85      2.36 o 
   4 -11   7       40.23       45.61      3.65 o 
   5 -11   7       30.49       31.31      3.77 o 
   6 -11   7       20.11       33.50      9.54 o 
   7 -11   7        6.26       11.91      3.61 o 
   8 -11   7        2.42        4.06      2.85 o 
   9 -11   7      254.22      258.26     18.80 o 
  10 -11   7        5.19       13.87      3.00 o 
  -5 -10   7      139.50      154.10     14.28 o 
  -4 -10   7        6.69        4.66      4.45 o 
  -3 -10   7       12.84       12.30      5.16 o 
  -2 -10   7       42.09       52.11      7.35 o 
  -1 -10   7        2.46       -0.13      2.45 o 
   0 -10   7      177.47      137.52      8.70 o 
   1 -10   7      109.74       97.63      6.87 o 
   2 -10   7       19.02       19.49      2.47 o 
   3 -10   7       43.53       38.73      2.64 o 
   4 -10   7       15.92       18.43      2.67 o 
   5 -10   7       14.40       17.31      3.67 o 
   6 -10   7        5.86       34.04     17.14 o 
   7 -10   7        0.00       -2.53      4.89 o 
   8 -10   7        8.56        1.14      5.51 o 
   9 -10   7        0.50        2.68      6.99 o 
  10 -10   7        9.92        6.60      5.46 o 
  -6  -9   7       24.82       19.24      7.49 o 
  -5  -9   7        6.31        9.15      5.14 o 
  -4  -9   7        0.44        0.83      4.09 o 
  -3  -9   7       36.82       28.63      6.72 o 
  -2  -9   7       66.01       40.83      6.95 o 
  -1  -9   7        2.04        3.78      3.14 o 
   0  -9   7       28.26       24.51      9.33 o 
   1  -9   7        0.07        3.01      1.26 o 
   2  -9   7       42.75       49.68      7.20 o 
   3  -9   7       44.76       44.96      4.14 o 
   4  -9   7        1.56        2.38      1.10 o 
   5  -9   7       10.41       12.62      2.72 o 
   6  -9   7        5.56       14.27      3.56 o 
   7  -9   7      405.57      435.50     12.47 o 
   8  -9   7        0.00        1.39      3.33 o 
   9  -9   7        7.40       10.82      3.85 o 
  10  -9   7        1.43       -1.30      2.26 o 
  -7  -8   7      141.28      131.93     14.44 o 
  -6  -8   7        2.59        8.63      5.45 o 
  -5  -8   7        6.00        5.22      4.11 o 
  -4  -8   7       12.60       13.87      5.22 o 
  -3  -8   7      188.41      123.31     10.17 o 
  -2  -8   7       78.26       67.54      6.83 o 
  -1  -8   7       27.75       19.02      4.89 o 
   0  -8   7        0.21        3.50      1.80 o 
   1  -8   7       93.00      113.04      4.82 o 
   2  -8   7       15.52       15.72      1.97 o 
   3  -8   7       99.50       89.50      3.79 o 
   4  -8   7      358.13      377.73      7.61 o 
   5  -8   7       14.40        9.18      2.22 o 
   6  -8   7       27.18       19.59      3.18 o 
   7  -8   7       34.24       42.16      7.25 o 
   8  -8   7        2.26        1.78      2.24 o 
   9  -8   7        3.22        1.28      2.89 o 
  10  -8   7        7.98        8.41      2.84 o 
  -8  -7   7       81.10       84.17     14.03 o 
  -7  -7   7        0.02        0.38      4.53 o 
  -6  -7   7        1.53        3.83      4.10 o 
  -5  -7   7       11.27        5.86      3.83 o 
  -4  -7   7        3.23        5.50      3.41 o 
  -3  -7   7        6.44        2.41      4.68 o 
  -2  -7   7      194.62      192.99     12.56 o 
  -1  -7   7      471.55      452.28     18.19 o 
   0  -7   7        0.28       -0.45      1.27 o 
   1  -7   7        6.43        3.86      1.58 o 
   2  -7   7       38.75       39.20      2.91 o 
   3  -7   7        6.82        5.26      1.73 o 
   4  -7   7      173.92      193.89      9.11 o 
   5  -7   7      121.36      113.93     17.12 o 
   6  -7   7        3.87        7.10      1.89 o 
   7  -7   7        4.26        4.38      2.47 o 
   8  -7   7        4.99        3.60      2.56 o 
   9  -7   7       22.44       22.84      7.79 o 
  10  -7   7       39.56       25.69      4.27 o 
  11  -7   7        2.09        2.38      2.67 o 
  -9  -6   7       19.23       25.55     13.11 o 
  -8  -6   7        9.36        9.99      3.44 o 
  -7  -6   7        1.01        2.76      2.54 o 
  -6  -6   7        0.00        0.49      1.89 o 
  -5  -6   7       34.41       29.93      2.85 o 
  -4  -6   7       56.90       52.10      5.82 o 
  -3  -6   7        0.82        3.67      2.03 o 
  -2  -6   7       12.31        8.09      3.25 o 
  -1  -6   7       92.65       91.46      4.90 o 
   1  -6   7        1.45        1.42      0.98 o 
   2  -6   7        1.03        1.81      0.97 o 
   3  -6   7        8.14        7.70      1.36 o 
   4  -6   7       64.92       68.41      4.84 o 
   5  -6   7        0.10       -0.63      1.07 o 
   6  -6   7       36.51       33.39      4.91 o 
   7  -6   7        5.84        4.93      2.81 o 
   8  -6   7       12.36       14.13      4.24 o 
   9  -6   7        6.31        3.06      4.75 o 
  10  -6   7        4.17        2.19      2.91 o 
  11  -6   7        3.25        3.57      2.56 o 
 -10  -5   7        9.61       25.16      9.82 o 
  -9  -5   7       17.94       27.24      9.83 o 
  -8  -5   7        0.02        1.47      2.01 o 
  -7  -5   7       17.47       17.02      2.96 o 
  -6  -5   7        1.41        3.58      1.94 o 
  -5  -5   7        3.89        2.61      1.64 o 
  -4  -5   7      276.51      269.69      7.19 o 
  -3  -5   7       19.30       21.48      2.00 o 
  -2  -5   7       46.66       52.96      3.18 o 
  -1  -5   7       71.91       64.61      3.08 o 
   0  -5   7       18.94       16.40      1.39 o 
   1  -5   7        0.18        0.78      0.70 o 
   2  -5   7       47.92       38.19      1.86 o 
   3  -5   7       56.57       55.66      2.20 o 
   4  -5   7        9.32        8.38      2.49 o 
   5  -5   7       54.61       63.50      9.59 o 
   6  -5   7        5.11        0.53      2.18 o 
   7  -5   7       10.38        8.63      3.30 o 
   8  -5   7       72.56       59.56     15.13 o 
   9  -5   7        2.25        1.54      2.11 o 
  10  -5   7       27.12       22.04      3.97 o 
 -10  -4   7        0.00        3.19      7.06 o 
  -9  -4   7        2.90        8.35      7.29 o 
  -8  -4   7       27.02       29.76      4.51 o 
  -7  -4   7       53.30       52.05      4.22 o 
  -6  -4   7      315.48      309.19      8.39 o 
  -5  -4   7       25.74       19.46      3.22 o 
  -4  -4   7       49.66       42.83      2.80 o 
  -3  -4   7       16.46       16.99      1.75 o 
  -2  -4   7      124.53      113.79      2.79 o 
  -1  -4   7       14.79       19.56      1.60 o 
   0  -4   7      181.24      168.21      3.56 o 
   1  -4   7       89.32       93.63      3.11 o 
   2  -4   7      134.20      131.93      3.54 o 
   3  -4   7        6.37        4.47      1.42 o 
   4  -4   7        2.89        1.26      2.26 o 
   5  -4   7       49.47       54.36      3.58 o 
   6  -4   7        2.32        1.83      1.73 o 
   7  -4   7       71.74       76.22      5.26 o 
   8  -4   7        0.46        2.00      1.66 o 
   9  -4   7        6.02        4.87      2.09 o 
  10  -4   7       15.73        7.71      2.67 o 
 -11  -3   7       10.96       24.86      8.41 o 
 -10  -3   7       49.59       44.10      9.10 o 
  -9  -3   7        3.01       -0.44      4.60 o 
  -8  -3   7        0.18       -2.19      2.37 o 
  -7  -3   7       13.42       16.60      3.89 o 
  -6  -3   7        4.45        1.61      1.41 o 
  -5  -3   7       69.71       68.37      2.67 o 
  -4  -3   7       18.58       19.54      2.03 o 
  -3  -3   7      186.36      170.87      4.49 o 
  -2  -3   7      281.08      263.23      3.53 o 
  -1  -3   7      366.91      344.37      4.61 o 
   0  -3   7     2781.62     2976.96     17.19 o 
   1  -3   7      326.32      395.24      3.95 o 
   2  -3   7       24.47       28.43      1.42 o 
   3  -3   7        0.03        0.24      0.84 o 
   4  -3   7       83.61       79.03      3.64 o 
   5  -3   7      187.81      181.45      6.68 o 
   6  -3   7        4.63        7.72      2.52 o 
   7  -3   7       94.50      101.84      8.28 o 
   8  -3   7       42.61       34.28      3.72 o 
   9  -3   7        4.96        4.52      2.36 o 
  10  -3   7       61.28       69.69      6.21 o 
 -11  -2   7       50.02       50.21      6.44 o 
 -10  -2   7       16.80       18.20      3.70 o 
  -9  -2   7       57.28       64.08      7.27 o 
  -8  -2   7      355.62      373.37      9.65 o 
  -7  -2   7       11.31       12.36      2.18 o 
  -6  -2   7        0.00       -0.77      0.93 o 
  -5  -2   7      382.74      343.55      4.97 o 
  -4  -2   7      172.87      175.23      3.12 o 
  -3  -2   7      853.03      926.98      8.03 o 
  -2  -2   7      567.88      571.60      5.20 o 
  -1  -2   7        5.51        4.17      0.68 o 
   0  -2   7     1673.22     1735.57     13.67 o 
   1  -2   7       19.83        8.73      0.88 o 
   2  -2   7        0.00        0.42      0.63 o 
   3  -2   7      175.65      186.72      5.44 o 
   4  -2   7        9.17        7.15      1.73 o 
   5  -2   7       91.10       94.34      5.20 o 
   6  -2   7        8.02        9.80      1.97 o 
   7  -2   7       90.43       89.21      5.08 o 
   8  -2   7      195.39      187.03      6.44 o 
   9  -2   7       70.28       73.86     10.54 o 
  10  -2   7        0.09        0.94      2.64 o 
 -12  -1   7       16.18       31.52      6.74 o 
 -11  -1   7        3.82        1.84      2.54 o 
 -10  -1   7       79.63       92.92      6.19 o 
  -9  -1   7        0.23        2.17      1.93 o 
  -8  -1   7        4.22        2.09      1.81 o 
  -7  -1   7      252.72      232.07      5.47 o 
  -6  -1   7      534.76      501.47      7.13 o 
  -5  -1   7       67.82       63.76      2.33 o 
  -4  -1   7      131.80      118.14      2.79 o 
  -3  -1   7       28.07       22.99      1.40 o 
  -2  -1   7      119.29      132.24      2.09 o 
  -1  -1   7     2765.43     2991.03     17.40 o 
   0  -1   7       27.43       24.06      1.42 o 
   1  -1   7       19.40       20.37      1.37 o 
   2  -1   7      128.53      137.28      2.90 o 
   3  -1   7       96.56       91.88      3.03 o 
   4  -1   7      109.74      107.07      4.03 o 
   5  -1   7       55.31       51.85      4.36 o 
   6  -1   7      275.64      255.04      6.21 o 
   7  -1   7        8.90        8.27      2.35 o 
   8  -1   7       10.46       14.26      4.00 o 
   9  -1   7        4.39        6.08      2.77 o 
  10  -1   7        1.82        7.26      2.89 o 
 -12   0   7        0.00        1.07      2.63 o 
 -11   0   7       15.16       24.52      4.63 o 
 -10   0   7       55.68       50.09      4.21 o 
  -9   0   7      122.01      125.91      4.73 o 
  -8   0   7       31.41       35.64      2.56 o 
  -7   0   7       75.58       69.47      2.62 o 
  -6   0   7       51.54       53.87      2.08 o 
  -5   0   7      106.33      137.46      2.68 o 
  -4   0   7      134.93      126.63      2.67 o 
  -3   0   7     3862.09     4271.19     31.70 o 
  -2   0   7     1608.97     1808.93     11.61 o 
  -1   0   7       36.57       62.51      1.78 o 
   0   0   7        5.08        2.26      0.53 o 
   1   0   7       20.08       19.66      1.38 o 
   2   0   7      813.58      828.38      7.97 o 
   3   0   7        2.73        0.20      0.81 o 
   4   0   7      239.76      202.67      4.70 o 
   5   0   7        5.39        3.91      1.92 o 
   6   0   7      443.05      410.53      9.24 o 
   7   0   7       63.32       61.66      4.70 o 
   8   0   7        2.06        0.21      3.92 o 
   9   0   7        2.88       12.65     13.38 o 
 -13   1   7       26.18       26.30      3.92 o 
 -12   1   7       40.80       43.73      4.83 o 
 -11   1   7       68.57       80.62      4.86 o 
 -10   1   7       13.65       16.13      2.19 o 
  -9   1   7       74.06       81.14      4.08 o 
  -8   1   7      840.99      762.62      9.76 o 
  -7   1   7       15.87       16.60      1.63 o 
  -6   1   7        6.57        4.20      0.82 o 
  -5   1   7      101.24      119.03      2.51 o 
  -4   1   7        5.83       14.41      1.16 o 
  -3   1   7      251.96      268.61      3.60 o 
  -2   1   7        0.00       -0.03      0.45 o 
  -1   1   7       44.78       53.71      1.70 o 
   0   1   7     1133.86     1094.71      9.36 o 
   1   1   7       23.98       28.72      1.79 o 
   2   1   7      748.46      792.10      7.63 o 
   3   1   7        0.06       -0.27      0.78 o 
   4   1   7        7.00        3.53      1.21 o 
   5   1   7       34.09       32.94      3.06 o 
   6   1   7        0.00        0.72      1.54 o 
   7   1   7        9.34        9.92      2.49 o 
   8   1   7       12.06       20.91      5.73 o 
   9   1   7       34.00       41.24      7.50 o 
 -13   2   7       10.21       11.43      6.04 o 
 -12   2   7        1.57        0.19      1.79 o 
 -11   2   7        2.72        3.13      2.32 o 
 -10   2   7       13.11       22.60      3.49 o 
  -9   2   7       68.01       73.62      3.42 o 
  -8   2   7       56.31       67.48      2.86 o 
  -7   2   7      321.97      320.68      5.07 o 
  -6   2   7      595.65      582.20      6.64 o 
  -5   2   7       32.15       38.27      1.65 o 
  -4   2   7      278.74      233.82      3.19 o 
  -3   2   7        3.69        4.08      0.69 o 
  -2   2   7      419.42      482.96      5.08 o 
  -1   2   7      282.63      274.54      3.80 o 
   0   2   7      352.86      341.34      4.83 o 
   1   2   7        1.53        3.76      0.85 o 
   2   2   7      106.02      101.69      2.75 o 
   3   2   7       44.34       46.92      2.83 o 
   4   2   7        0.06        0.10      1.22 o 
   5   2   7       45.81       44.35      3.56 o 
   6   2   7       13.71       15.78      3.06 o 
   7   2   7       27.74       40.19      6.79 o 
   8   2   7       30.62       27.56      4.82 o 
 -13   3   7        0.11        7.50      2.69 o 
 -12   3   7        6.52       10.08      2.63 o 
 -11   3   7       12.87       19.88      2.21 o 
 -10   3   7       46.65       47.40      2.87 o 
  -9   3   7      220.68      219.33      5.11 o 
  -8   3   7      137.85      132.65      4.08 o 
  -7   3   7       98.46       84.04      2.70 o 
  -6   3   7      145.47      132.16      2.90 o 
  -5   3   7       69.90       62.96      1.91 o 
  -4   3   7       78.91       81.42      2.02 o 
  -3   3   7        0.97        2.48      0.61 o 
  -2   3   7      102.05      119.33      2.22 o 
  -1   3   7      911.01      959.21      7.53 o 
   0   3   7      562.71      546.28      6.89 o 
   1   3   7       12.29       14.28      1.35 o 
   2   3   7       11.03       11.37      1.46 o 
   3   3   7       44.73       47.85      3.83 o 
   4   3   7        0.86        0.82      1.80 o 
   5   3   7        6.14       12.66      3.18 o 
   6   3   7        1.00        2.69      2.27 o 
   7   3   7       67.27       66.32      5.54 o 
   8   3   7        2.18        4.29      2.73 o 
 -13   4   7       49.99       56.48      5.73 o 
 -12   4   7       83.38       84.86      6.80 o 
 -11   4   7        0.13       -0.13      1.25 o 
 -10   4   7        0.01        0.52      1.09 o 
  -9   4   7        0.32        0.91      1.08 o 
  -8   4   7        0.13        0.62      0.87 o 
  -7   4   7      215.35      208.51      4.19 o 
  -6   4   7        4.08        4.21      0.97 o 
  -5   4   7      144.63      157.24      2.78 o 
  -4   4   7      863.79      888.91      6.93 o 
  -3   4   7       12.54        8.27      0.99 o 
  -2   4   7      724.50      643.16      6.89 o 
  -1   4   7      275.87      286.41      4.84 o 
   0   4   7      117.25      106.20      3.13 o 
   1   4   7        0.11        0.46      1.16 o 
   2   4   7        7.79        6.89      1.64 o 
   3   4   7       28.07       22.86      2.85 o 
   4   4   7       52.30       65.28      5.51 o 
   5   4   7        0.75        1.69      1.92 o 
   6   4   7        3.30        3.29      2.65 o 
   7   4   7       59.88       64.83      5.72 o 
 -14   5   7        2.44        9.65      3.56 o 
 -13   5   7        2.58        2.86      2.22 o 
 -12   5   7       10.43       10.42      2.42 o 
 -11   5   7        4.43        5.70      1.48 o 
 -10   5   7        5.01        5.86      1.32 o 
  -9   5   7       12.17       13.50      1.96 o 
  -8   5   7      391.07      389.97      7.70 o 
  -7   5   7      177.79      154.22      4.87 o 
  -6   5   7        4.75        3.75      1.09 o 
  -5   5   7       26.92       23.58      2.22 o 
  -4   5   7      142.36      121.56      3.41 o 
  -3   5   7        2.32        3.20      1.10 o 
  -2   5   7       11.90       14.94      1.90 o 
  -1   5   7      468.23      468.74      7.25 o 
   0   5   7        0.35        0.33      1.00 o 
   1   5   7      156.84      141.21      4.62 o 
   2   5   7        7.69       19.01      2.69 o 
   3   5   7        0.08        0.05      1.46 o 
   4   5   7        1.41        1.72      1.90 o 
   5   5   7      104.72      124.24      7.95 o 
   6   5   7       34.13       38.10      6.87 o 
 -14   6   7        1.31        4.36      2.77 o 
 -13   6   7       33.76       37.09      5.04 o 
 -12   6   7        1.10        1.47      2.03 o 
 -11   6   7      130.77      141.08      4.64 o 
 -10   6   7        9.48        9.82      1.80 o 
  -9   6   7       16.20       13.85      1.95 o 
  -8   6   7       42.05       38.14      2.96 o 
  -7   6   7       14.67       11.43      2.93 o 
  -6   6   7        1.82        1.39      1.11 o 
  -5   6   7        5.81        2.17      1.14 o 
  -4   6   7      146.41      146.53      4.07 o 
  -3   6   7        0.27        0.45      1.21 o 
  -2   6   7      114.40      112.04      4.56 o 
  -1   6   7      652.72      598.33     13.17 o 
   0   6   7       82.61       66.23      3.74 o 
   1   6   7       19.22       19.98      2.85 o 
   2   6   7       55.91       68.61      7.09 o 
   3   6   7       90.42       90.39      6.44 o 
   4   6   7        5.33        4.42      2.79 o 
   5   6   7        4.53        8.89      3.56 o 
   6   6   7       52.99       73.70     13.35 o 
 -14   7   7       10.81       10.47      4.75 o 
 -13   7   7        0.89        2.97      2.61 o 
 -12   7   7      157.07      167.78      9.27 o 
 -11   7   7      178.94      171.60      6.80 o 
 -10   7   7       90.03       85.40      4.89 o 
  -9   7   7       17.19       12.31      2.20 o 
  -8   7   7       93.51       90.18      4.10 o 
  -7   7   7       70.19       65.50      3.94 o 
  -6   7   7      141.17      143.94      5.25 o 
  -5   7   7       24.79       30.10      2.68 o 
  -4   7   7      793.09      734.83      9.77 o 
  -3   7   7      442.59      418.52      9.25 o 
  -2   7   7       45.02       43.10      3.74 o 
  -1   7   7      290.82      226.83      7.71 o 
   0   7   7        9.87        9.16      2.50 o 
   1   7   7       17.01       16.06      4.27 o 
   2   7   7      164.97      198.79      9.01 o 
   3   7   7        9.08        5.64      2.95 o 
   4   7   7       92.97      102.45     11.33 o 
   5   7   7        0.04        0.40      3.12 o 
 -13   8   7        2.90        6.59      2.69 o 
 -12   8   7       15.87        8.61      4.26 o 
 -11   8   7        8.68        8.31      2.41 o 
 -10   8   7      100.51      105.33      4.96 o 
  -9   8   7       39.97       49.68      3.46 o 
  -8   8   7       45.77       46.74      3.55 o 
  -7   8   7      262.36      238.38      6.24 o 
  -6   8   7      198.76      208.43      5.26 o 
  -5   8   7      305.30      275.94      6.73 o 
  -4   8   7       21.55       20.13      2.60 o 
  -3   8   7      289.63      240.82     10.38 o 
  -2   8   7      175.38      150.03      8.63 o 
  -1   8   7       27.68       32.66      3.22 o 
   0   8   7       31.73       38.49      4.81 o 
   1   8   7       62.47       62.88      5.86 o 
   2   8   7      108.08      130.09      8.04 o 
   3   8   7        2.25        5.98      5.57 o 
   4   8   7      258.18      284.96     26.02 o 
 -13   9   7        1.55       -2.32      2.32 o 
 -12   9   7       46.19       44.26      5.10 o 
 -11   9   7       25.37       39.12      4.62 o 
 -10   9   7        2.75        5.20      1.83 o 
  -9   9   7        5.83        4.11      1.69 o 
  -8   9   7       19.00       17.60      2.47 o 
  -7   9   7       13.48       14.57      2.39 o 
  -6   9   7        0.22        2.76      1.06 o 
  -5   9   7       10.80        5.18      2.41 o 
  -4   9   7       54.79       50.69      3.78 o 
  -3   9   7       46.97       41.32      5.68 o 
  -2   9   7       10.02       11.89      4.99 o 
  -1   9   7       59.80       69.02     10.24 o 
   0   9   7      265.88      285.68     18.06 o 
   1   9   7       10.40        7.86      5.22 o 
   2   9   7      101.21      108.50      6.25 o 
   3   9   7        2.56        4.28      2.86 o 
 -13  10   7        1.04        0.36      4.59 o 
 -12  10   7       34.97       39.62      4.96 o 
 -11  10   7        8.72        4.09      2.25 o 
 -10  10   7       17.91       14.12      2.57 o 
  -9  10   7      334.06      335.45     12.21 o 
  -8  10   7        6.71        3.38      2.14 o 
  -7  10   7        2.03        0.54      1.77 o 
  -6  10   7        1.07        2.56      2.35 o 
  -5  10   7       14.78        7.01      3.33 o 
  -4  10   7       83.52       78.95      8.65 o 
  -3  10   7        0.04       -2.60      2.60 o 
  -2  10   7       13.53        9.96      4.68 o 
  -1  10   7       36.65       33.53      7.91 o 
   0  10   7       26.16       20.25      7.23 o 
   1  10   7       12.32       14.13      6.40 o 
   2  10   7        3.72        4.81      5.83 o 
 -12  11   7        0.10        7.18      7.66 o 
 -11  11   7       22.21       20.37      4.18 o 
 -10  11   7       22.46        1.83      2.92 o 
  -9  11   7       24.74       32.72      5.32 o 
  -8  11   7       10.51       19.55      5.70 o 
  -7  11   7       36.40       35.23      7.26 o 
  -6  11   7       55.98       56.96      9.03 o 
  -5  11   7        0.70        0.36      2.68 o 
  -4  11   7       65.94       82.69     11.21 o 
  -3  11   7       15.65       16.80      6.13 o 
  -2  11   7       15.69       12.46      5.42 o 
  -1  11   7        0.43        4.35      4.42 o 
   0  11   7        4.32        0.27      4.34 o 
   1  11   7        0.83       -1.52      3.89 o 
 -12  12   7        0.97        0.35      2.41 o 
 -11  12   7        1.45        2.95      3.83 o 
 -10  12   7        0.80       -1.03      2.91 o 
  -9  12   7        6.81        3.25      3.96 o 
  -7  12   7       47.07       40.28      7.53 o 
  -6  12   7        0.27        1.25      3.04 o 
  -5  12   7       16.31       19.58      6.30 o 
  -4  12   7        2.61        0.47      2.80 o 
  -3  12   7       33.49       30.35      7.56 o 
  -2  12   7        0.23        1.34      3.55 o 
  -1  12   7        0.60       -2.93      3.75 o 
 -11  13   7       10.08        7.31      4.76 o 
  -9  13   7       60.19      135.51      9.08 o 
  -8  13   7       25.53       34.39      6.48 o 
  -6  13   7        3.40        4.13      3.88 o 
  -5  13   7       48.90       57.94     10.47 o 
  -4  13   7       10.51        0.88      3.19 o 
  -3  13   7       42.64       35.97      8.40 o 
  -6  14   7        0.08       19.92      4.02 o 
   2 -14   8        3.79        2.18      3.43 o 
   3 -14   8       24.31       29.29      4.51 o 
   5 -14   8        1.18        1.60      2.24 o 
  -1 -13   8        3.64       16.47      5.15 o 
   0 -13   8        1.87        4.08      3.84 o 
   1 -13   8        0.97       12.79      3.84 o 
   2 -13   8        0.22        0.42      2.74 o 
   3 -13   8       37.19       37.26      5.30 o 
   4 -13   8       10.96       45.94      3.81 o 
   5 -13   8        2.85        3.86      1.98 o 
   6 -13   8       66.78       97.54      6.38 o 
   7 -13   8        3.92       14.98      8.77 o 
  -3 -12   8       55.11       75.06     11.72 o 
  -1 -12   8        1.19       -2.07      2.94 o 
   0 -12   8       10.72        5.65      4.13 o 
   1 -12   8       13.90       30.53      5.44 o 
   2 -12   8      171.96      172.85      9.34 o 
   3 -12   8       33.04       45.12      4.97 o 
   4 -12   8        1.76        1.60      2.29 o 
   5 -12   8        1.62        7.09      2.40 o 
   6 -12   8        0.06        3.40      6.25 o 
   7 -12   8        5.09        8.16      2.91 o 
   8 -12   8       18.18       26.98      5.15 o 
  -4 -11   8        8.65       10.09      4.97 o 
  -3 -11   8        3.26        9.30      4.79 o 
  -1 -11   8       10.20       34.86      6.36 o 
   0 -11   8       37.52       33.30      6.30 o 
   1 -11   8      129.77      133.47      8.64 o 
   2 -11   8        0.15        7.79      2.51 o 
   3 -11   8       19.99       12.16      3.58 o 
   4 -11   8       17.10       18.35      4.02 o 
   5 -11   8        0.18        1.61      1.49 o 
   6 -11   8        1.66        9.11      6.87 o 
   7 -11   8        3.76       17.55      6.80 o 
   8 -11   8       18.48       12.10      3.72 o 
   9 -11   8      152.53      121.61      9.11 o 
  -5 -10   8       25.62       26.14      8.05 o 
  -4 -10   8        1.45        4.17      4.38 o 
  -3 -10   8       24.94       28.96      7.10 o 
  -1 -10   8       15.34       19.31      4.60 o 
   0 -10   8       33.99       45.14      6.32 o 
   1 -10   8        4.76       -2.22      2.22 o 
   2 -10   8        0.00       -1.66      1.66 o 
   3 -10   8       49.79       75.68      5.44 o 
   4 -10   8        8.15        3.00      1.89 o 
   5 -10   8        6.17        6.14      3.19 o 
   6 -10   8        4.17       13.33      6.09 o 
   7 -10   8       51.62       56.70      6.12 o 
   8 -10   8        0.16        1.76      6.24 o 
   9 -10   8        7.90       10.18      2.87 o 
  -6  -9   8       10.55        7.41      5.28 o 
  -5  -9   8        3.85        6.37      4.82 o 
  -4  -9   8        0.34        0.97      3.39 o 
  -3  -9   8        0.64        2.53      3.25 o 
  -2  -9   8       53.60       62.48      6.57 o 
  -1  -9   8       10.42       16.78      3.91 o 
   0  -9   8      101.75       98.02      7.45 o 
   1  -9   8        4.55        7.59      1.97 o 
   2  -9   8       15.42       15.68      2.36 o 
   3  -9   8        4.39        8.40      2.61 o 
   4  -9   8       39.94       31.80      4.17 o 
   5  -9   8        1.60        0.73      3.13 o 
   6  -9   8       40.08       37.28     10.04 o 
   7  -9   8       58.43       79.00     13.44 o 
   8  -9   8        2.96       24.10     15.71 o 
   9  -9   8       12.89       16.68      4.74 o 
  10  -9   8        0.00        0.39      2.90 o 
  -7  -8   8       39.22       36.51      9.15 o 
  -6  -8   8        1.72        0.73      4.22 o 
  -5  -8   8       23.48       22.54      6.73 o 
  -4  -8   8        0.35       -1.21      3.24 o 
  -3  -8   8      117.58       72.92      9.64 o 
  -2  -8   8       10.16       11.82      2.36 o 
  -1  -8   8       37.33       39.76      4.36 o 
   0  -8   8       85.83       90.25      4.91 o 
   1  -8   8       42.94       38.65      5.09 o 
   2  -8   8       29.95       39.07      3.82 o 
   3  -8   8       71.91       68.59      4.28 o 
   4  -8   8       20.42       16.03      2.48 o 
   5  -8   8        0.50        1.49      1.61 o 
   6  -8   8       23.14       37.50      4.76 o 
   7  -8   8        4.23        8.01      4.17 o 
   8  -8   8        8.73        8.32      3.15 o 
   9  -8   8        2.77        4.68      3.41 o 
  10  -8   8        1.63        0.76      2.51 o 
  -8  -7   8        7.20        3.79      5.21 o 
  -7  -7   8       10.47        9.21      5.58 o 
  -6  -7   8        3.99        3.16      3.96 o 
  -5  -7   8        9.58        5.65      4.62 o 
  -4  -7   8       23.10       29.90      4.90 o 
  -3  -7   8       56.95       48.09      7.53 o 
  -2  -7   8       19.04       17.58      5.28 o 
  -1  -7   8        8.52       12.60      2.28 o 
   0  -7   8        0.53        0.31      0.74 o 
   1  -7   8       70.56       64.74      6.03 o 
   2  -7   8       66.94       74.24      4.08 o 
   3  -7   8       41.49       51.68      3.59 o 
   4  -7   8        0.38       -1.26      1.26 o 
   5  -7   8       92.65      104.41      6.20 o 
   6  -7   8       58.92       61.36      5.37 o 
   7  -7   8        4.85        5.24      2.70 o 
   8  -7   8       13.81       11.52      4.61 o 
   9  -7   8        0.17       -2.19      3.56 o 
  10  -7   8       20.74       19.71      3.94 o 
  -9  -6   8       21.26       19.72      4.53 o 
  -8  -6   8        4.86        7.84      3.28 o 
  -7  -6   8        0.05       -1.69      1.89 o 
  -6  -6   8        2.92        0.93      1.82 o 
  -5  -6   8        1.94        0.82      1.09 o 
  -4  -6   8       49.23       42.30      5.39 o 
  -3  -6   8       97.41       86.74      5.71 o 
  -2  -6   8        9.11       12.58      2.38 o 
  -1  -6   8      445.57      447.83     11.39 o 
   0  -6   8       58.26       53.48      2.40 o 
   1  -6   8        2.43        1.68      1.19 o 
   2  -6   8        5.26        3.76      1.50 o 
   3  -6   8       39.39       49.10      3.25 o 
   4  -6   8       13.73       17.59      3.27 o 
   5  -6   8       65.06       61.65      5.49 o 
   6  -6   8       28.90       31.14      7.86 o 
   7  -6   8        8.63        6.20      3.22 o 
   8  -6   8        9.23        4.09      3.23 o 
   9  -6   8        0.81       -0.88      2.33 o 
  10  -6   8       15.22        9.47      3.24 o 
 -10  -5   8        5.80        2.36      3.29 o 
  -9  -5   8       44.09       52.04      7.03 o 
  -8  -5   8       24.14       20.40      4.46 o 
  -7  -5   8        0.60        1.04      2.05 o 
  -6  -5   8      174.36      151.08      6.64 o 
  -5  -5   8      375.16      362.48      9.33 o 
  -4  -5   8        7.78        3.47      1.50 o 
  -3  -5   8      648.37      611.95      9.31 o 
  -2  -5   8        7.52        4.09      3.22 o 
  -1  -5   8       85.05       83.95      3.69 o 
   0  -5   8       26.63       24.05      2.27 o 
   1  -5   8       30.91       37.30      2.19 o 
   2  -5   8      212.90      239.82      5.28 o 
   3  -5   8      119.73      120.08      5.65 o 
   4  -5   8      713.13      666.59     25.55 o 
   5  -5   8       12.15       10.84      3.03 o 
   6  -5   8       49.13       43.44      5.80 o 
   7  -5   8       73.05       58.86      7.08 o 
   8  -5   8        7.58        1.29      2.80 o 
   9  -5   8       12.23       10.53      3.43 o 
  10  -5   8       31.09       30.51      4.94 o 
 -10  -4   8       19.26       13.72      4.56 o 
  -9  -4   8       81.31       72.63      8.09 o 
  -8  -4   8        1.15        3.24      2.22 o 
  -7  -4   8        5.85        8.35      3.28 o 
  -6  -4   8      163.35      166.90      6.28 o 
  -5  -4   8      349.25      347.48     10.15 o 
  -4  -4   8       24.99       27.38      2.82 o 
  -3  -4   8      449.50      435.60      7.89 o 
  -2  -4   8      151.25      157.33      3.49 o 
  -1  -4   8      169.04      186.59      5.42 o 
   0  -4   8       67.95       74.23      2.38 o 
   1  -4   8      246.74      264.56      5.53 o 
   2  -4   8      620.31      648.66     15.22 o 
   3  -4   8        9.47        6.10      3.17 o 
   4  -4   8      208.03      191.12      4.84 o 
   5  -4   8       17.11       16.42      2.46 o 
   6  -4   8        0.22        1.91      1.74 o 
   7  -4   8        3.12        1.13      1.95 o 
   8  -4   8       27.40       26.16      3.22 o 
   9  -4   8       52.46       55.38      4.63 o 
  10  -4   8      127.53       28.81      5.98 o 
 -11  -3   8        0.94       12.85      7.18 o 
 -10  -3   8        4.29       10.33      4.52 o 
  -9  -3   8        4.77        4.76      3.65 o 
  -8  -3   8       23.76       24.73      3.17 o 
  -7  -3   8       62.87       51.60      3.26 o 
  -6  -3   8        0.96        0.39      1.06 o 
  -5  -3   8       30.27       34.12      3.29 o 
  -4  -3   8      798.38      739.66     10.54 o 
  -3  -3   8        1.05        3.82      1.42 o 
  -2  -3   8        1.80        0.71      0.66 o 
  -1  -3   8        9.53       18.99      1.43 o 
   0  -3   8      121.32      126.94      2.56 o 
   1  -3   8      365.41      384.60      4.97 o 
   2  -3   8      104.78      100.41      3.08 o 
   3  -3   8       79.68       83.98      3.61 o 
   4  -3   8       35.71       43.59      3.77 o 
   5  -3   8        2.14       -0.04      1.96 o 
   6  -3   8      116.21      116.85      6.42 o 
   7  -3   8      110.42      109.28      5.08 o 
   8  -3   8        0.01       -0.22      1.91 o 
   9  -3   8       23.90       30.05      4.20 o 
  10  -3   8        0.92        0.74      2.52 o 
 -11  -2   8       39.79       47.85      5.42 o 
 -10  -2   8        0.05        0.59      2.32 o 
  -9  -2   8       12.86       10.85      4.07 o 
  -8  -2   8      168.74      156.17      7.02 o 
  -7  -2   8        0.22       -0.18      1.39 o 
  -6  -2   8      791.64      770.72      9.92 o 
  -5  -2   8       44.35       44.39      2.39 o 
  -4  -2   8      115.63      118.43      3.07 o 
  -3  -2   8      109.19      121.78      2.48 o 
  -2  -2   8      241.92      234.86      3.16 o 
  -1  -2   8        0.15        2.04      0.82 o 
   0  -2   8      495.99      532.78      6.31 o 
   1  -2   8       42.04       36.95      1.85 o 
   2  -2   8       11.55       12.97      1.85 o 
   3  -2   8       15.42       18.22      2.30 o 
   4  -2   8      152.39      152.89      6.36 o 
   5  -2   8        1.40        3.15      1.97 o 
   6  -2   8       13.65       10.33      2.09 o 
   7  -2   8       89.45       96.19      5.96 o 
   8  -2   8      120.20      116.12      7.05 o 
   9  -2   8        5.97        6.90      5.67 o 
 -12  -1   8        8.42       10.44      7.79 o 
 -11  -1   8        0.04       16.02      4.88 o 
 -10  -1   8       60.03       53.44      5.68 o 
  -9  -1   8      197.33      201.57      7.57 o 
  -8  -1   8       19.51       14.41      2.91 o 
  -7  -1   8      536.07      522.87      8.43 o 
  -6  -1   8      246.86      233.06      4.93 o 
  -5  -1   8      346.03      351.66      5.71 o 
  -4  -1   8      524.96      517.51      6.66 o 
  -3  -1   8      218.98      226.21      3.33 o 
  -2  -1   8      274.15      272.44      3.41 o 
  -1  -1   8      143.20      128.36      2.38 o 
   0  -1   8        2.42        1.43      0.67 o 
   1  -1   8      204.11      196.03      3.47 o 
   2  -1   8      221.84      217.24      4.20 o 
   3  -1   8       36.66       48.30      3.15 o 
   4  -1   8       49.76       53.94      3.82 o 
   5  -1   8      170.88      162.27      5.66 o 
   6  -1   8       29.45       34.13      3.02 o 
   7  -1   8        1.29       -0.53      1.79 o 
   8  -1   8       42.32       45.12      4.96 o 
   9  -1   8        3.77        5.66      2.71 o 
 -12   0   8        2.73        2.36      4.04 o 
 -11   0   8       51.01       53.03      9.37 o 
 -10   0   8        0.53       -1.73      1.83 o 
  -9   0   8      179.94      163.10      6.77 o 
  -8   0   8       42.93       28.61      2.54 o 
  -7   0   8      172.63      174.52      4.03 o 
  -6   0   8       27.15       33.10      2.12 o 
  -5   0   8       21.82       24.41      1.75 o 
  -4   0   8      371.52      377.98      5.17 o 
  -3   0   8      181.11      165.14      2.86 o 
  -2   0   8      173.92      186.87      2.98 o 
  -1   0   8     1384.75     1344.18     10.83 o 
   0   0   8      239.64      259.51      3.83 o 
   1   0   8       30.18       30.68      1.94 o 
   2   0   8       76.93       87.63      2.80 o 
   3   0   8       32.62       35.91      2.60 o 
   4   0   8       15.71       12.53      1.92 o 
   5   0   8        0.04        1.11      1.44 o 
   6   0   8       60.65       58.37      4.56 o 
   7   0   8       10.85       13.43      2.68 o 
   8   0   8       29.73       38.27      4.88 o 
   9   0   8        3.86        9.74      8.18 o 
 -13   1   8        0.18        5.00      2.38 o 
 -12   1   8       39.59       36.14      4.52 o 
 -11   1   8       16.92       17.70      2.78 o 
 -10   1   8       24.72       26.06      2.96 o 
  -9   1   8       64.42       58.76      3.84 o 
  -8   1   8       26.79       20.09      2.20 o 
  -7   1   8      200.47      181.13      4.09 o 
  -6   1   8      108.22      107.17      2.65 o 
  -5   1   8       39.41       33.78      1.88 o 
  -4   1   8      490.47      514.27      5.75 o 
  -3   1   8      141.56      129.50      2.64 o 
  -2   1   8       48.72       54.50      1.97 o 
  -1   1   8      302.53      342.63      4.66 o 
   0   1   8      165.52      170.31      3.54 o 
   1   1   8      188.92      199.84      4.03 o 
   2   1   8       17.75       16.80      1.75 o 
   3   1   8      278.64      263.97      5.61 o 
   4   1   8        2.28        1.23      1.57 o 
   5   1   8       36.63       39.52      3.49 o 
   6   1   8       34.24       35.78      3.47 o 
   7   1   8       26.78       30.77      5.16 o 
   8   1   8        4.96        0.68      2.39 o 
 -13   2   8        1.65       11.36      4.00 o 
 -12   2   8        0.01        1.73      1.77 o 
 -11   2   8       55.24       63.82      4.27 o 
 -10   2   8      180.63      170.13      5.73 o 
  -9   2   8       56.15       57.87      3.69 o 
  -8   2   8        5.36        4.86      1.32 o 
  -7   2   8       71.14       63.95      2.97 o 
  -6   2   8       15.41       15.07      1.36 o 
  -5   2   8       30.18       24.79      1.50 o 
  -4   2   8      138.71      122.55      2.80 o 
  -3   2   8      368.26      383.77      4.71 o 
  -2   2   8        6.49        5.94      0.91 o 
  -1   2   8       48.08       49.98      2.16 o 
   0   2   8       18.02       26.55      1.73 o 
   1   2   8      172.75      149.21      3.27 o 
   2   2   8        0.00       -0.92      0.92 o 
   3   2   8       11.79       10.01      1.57 o 
   4   2   8       41.68       42.13      3.39 o 
   5   2   8        0.97        3.07      1.59 o 
   6   2   8        1.19        0.92      2.09 o 
   7   2   8       88.24       93.40      6.33 o 
   8   2   8        0.44       -0.42      2.23 o 
 -13   3   8        0.14        0.33      2.53 o 
 -12   3   8       64.12       80.59      6.08 o 
 -11   3   8        2.95        5.32      1.87 o 
 -10   3   8       13.22        6.95      1.70 o 
  -9   3   8       26.62       27.80      2.38 o 
  -8   3   8        4.78        2.48      1.10 o 
  -7   3   8      272.93      249.08      5.73 o 
  -6   3   8       43.90       50.26      2.42 o 
  -5   3   8       40.05       48.76      1.93 o 
  -4   3   8       46.45       57.72      2.01 o 
  -3   3   8      341.53      354.76      4.63 o 
  -2   3   8      117.38       98.50      2.76 o 
  -1   3   8        4.69        2.25      0.72 o 
   0   3   8        3.85        1.52      0.81 o 
   1   3   8      250.04      233.89      4.57 o 
   2   3   8      283.09      272.40      5.82 o 
   3   3   8        3.07        5.30      1.94 o 
   4   3   8        0.30        1.75      1.80 o 
   5   3   8        0.76        0.65      2.45 o 
   6   3   8        0.48        2.11      2.61 o 
   7   3   8        0.87        3.82      3.87 o 
 -13   4   8        3.72        5.98      3.31 o 
 -12   4   8       17.34       17.40      5.51 o 
 -11   4   8       13.36       15.16      2.24 o 
 -10   4   8       16.12       17.98      2.26 o 
  -9   4   8       13.42       14.57      1.83 o 
  -8   4   8       11.40        8.73      1.50 o 
  -7   4   8     1619.28     1577.42     14.89 o 
  -6   4   8        5.70        5.50      1.22 o 
  -5   4   8      121.41      112.37      2.92 o 
  -4   4   8       10.35        6.98      0.93 o 
  -3   4   8       60.59       57.33      2.41 o 
  -2   4   8        0.84        1.09      0.87 o 
  -1   4   8       60.67       65.19      2.92 o 
   0   4   8      574.02      531.20      7.90 o 
   1   4   8      834.55      770.31     11.06 o 
   2   4   8      372.83      329.39      7.83 o 
   3   4   8       92.10       74.51      4.63 o 
   4   4   8        7.83        8.62      3.45 o 
   5   4   8       50.58       60.76      5.09 o 
   6   4   8      122.10      132.24      8.67 o 
   7   4   8       28.97       28.23      4.08 o 
 -13   5   8       34.57       37.50      4.85 o 
 -12   5   8        0.28       -0.88      1.44 o 
 -11   5   8       35.78       21.51      3.36 o 
 -10   5   8      405.69      407.47      8.13 o 
  -9   5   8        1.76        1.51      1.41 o 
  -8   5   8      122.13      103.39      4.06 o 
  -7   5   8      276.28      265.91      6.06 o 
  -6   5   8        4.15        3.74      1.26 o 
  -5   5   8       18.57       20.88      1.95 o 
  -4   5   8      376.37      378.35      6.43 o 
  -3   5   8        2.57        1.39      1.27 o 
  -2   5   8      130.43      121.74      3.71 o 
  -1   5   8      392.70      414.47      7.59 o 
   0   5   8      549.08      505.42      8.21 o 
   1   5   8        3.75        3.66      1.63 o 
   2   5   8        2.94        2.17      1.69 o 
   3   5   8        2.26        2.24      2.19 o 
   4   5   8       31.01       35.17      4.43 o 
   5   5   8        3.79        6.41      4.05 o 
   6   5   8       66.76       93.19      9.10 o 
 -14   6   8        0.02        4.77      2.99 o 
 -13   6   8        2.54       -0.27      2.13 o 
 -12   6   8       15.36       14.39      2.88 o 
 -11   6   8       36.22       43.61      3.41 o 
 -10   6   8       33.16       44.15      3.28 o 
  -9   6   8       56.70       60.46      3.98 o 
  -8   6   8        2.35        1.67      1.38 o 
  -7   6   8        9.38        6.50      1.65 o 
  -6   6   8       20.70       22.12      2.44 o 
  -5   6   8      427.54      405.35      7.36 o 
  -4   6   8       77.84       81.97      3.20 o 
  -3   6   8       58.20       59.19      4.19 o 
  -2   6   8      150.08      142.64      6.33 o 
  -1   6   8       13.17        7.84      2.08 o 
   0   6   8        9.81       15.59      2.46 o 
   1   6   8        1.90       12.41      2.41 o 
   2   6   8        6.18       10.23      3.88 o 
   3   6   8       84.92       94.90      7.54 o 
   4   6   8       60.35       75.74      9.53 o 
   5   6   8       18.34       22.40      5.36 o 
 -13   7   8       25.27       27.79      4.47 o 
 -12   7   8        0.46       -0.82      1.39 o 
 -11   7   8       43.80       43.50      3.13 o 
 -10   7   8       88.72       73.42      3.58 o 
  -9   7   8        8.06        3.62      1.44 o 
  -8   7   8       16.73       17.48      2.19 o 
  -7   7   8      611.52      597.30      9.52 o 
  -6   7   8      548.69      506.83      8.07 o 
  -5   7   8        0.01       -0.61      1.00 o 
  -4   7   8       12.41        7.97      2.58 o 
  -3   7   8       65.80       64.44      4.61 o 
  -2   7   8        9.27       16.04      2.90 o 
  -1   7   8       15.62        9.03      2.54 o 
   0   7   8       22.47       19.04      2.53 o 
   1   7   8       31.92       42.45      6.21 o 
   2   7   8       92.53      114.63     13.74 o 
   3   7   8        0.00       -2.24      2.54 o 
   4   7   8        0.83        1.85      3.60 o 
 -13   8   8       11.86       10.33      2.78 o 
 -12   8   8       36.52       21.14      3.91 o 
 -11   8   8       15.46       14.55      2.83 o 
 -10   8   8      233.43      212.64      7.58 o 
  -9   8   8        6.59        5.87      1.82 o 
  -8   8   8       48.07       50.49      3.87 o 
  -7   8   8      262.25      254.72      7.72 o 
  -6   8   8      365.21      329.74      7.93 o 
  -5   8   8       72.75       78.15      5.01 o 
  -4   8   8        1.52        2.09      3.32 o 
  -3   8   8       18.77       16.95      3.60 o 
  -2   8   8        1.38        2.77      1.64 o 
  -1   8   8       30.52       36.97      4.04 o 
   0   8   8        5.18       10.20      3.04 o 
   1   8   8        6.37        8.67      3.29 o 
   2   8   8        7.11        4.86      2.54 o 
   3   8   8        1.82        7.41      3.97 o 
 -13   9   8        4.41        8.76      2.91 o 
 -12   9   8        5.75        7.89      2.78 o 
 -11   9   8       12.58       15.67      3.43 o 
 -10   9   8      104.88      104.95      7.00 o 
  -9   9   8      148.35      138.86      5.55 o 
  -8   9   8        7.91        9.71      2.08 o 
  -7   9   8      105.90      102.19      6.24 o 
  -6   9   8       66.58       58.66      4.78 o 
  -5   9   8        0.02       -0.12      1.37 o 
  -4   9   8       40.54       42.73      7.97 o 
  -3   9   8       99.40      116.01     10.97 o 
  -2   9   8        0.32        0.20      3.00 o 
  -1   9   8       30.24       27.40      7.31 o 
   0   9   8        6.60        9.03      5.24 o 
   1   9   8        6.16        4.22      3.86 o 
   2   9   8       21.24       17.30      4.16 o 
 -13  10   8       52.93       68.57     10.07 o 
 -12  10   8        4.98        5.51      3.46 o 
 -11  10   8        0.65        1.25      2.17 o 
 -10  10   8       25.49       23.61      6.11 o 
  -9  10   8        2.90        2.22      1.69 o 
  -8  10   8        0.08        1.31      1.50 o 
  -7  10   8        0.03       -1.37      1.37 o 
  -6  10   8        7.04        9.44      2.30 o 
  -5  10   8        0.40       -1.06      1.61 o 
  -4  10   8        4.17        5.30      3.99 o 
  -3  10   8        0.00        0.54      2.71 o 
  -2  10   8        7.65        1.09      3.93 o 
  -1  10   8       20.73        8.02      5.10 o 
   0  10   8       55.01       65.79     11.61 o 
   1  10   8       10.13       21.67      7.72 o 
 -12  11   8        9.07       12.42      6.84 o 
 -11  11   8       36.28       53.69      6.03 o 
 -10  11   8        0.38        2.82      2.52 o 
  -9  11   8       19.87       25.41      4.44 o 
  -8  11   8        2.82        1.49      3.99 o 
  -7  11   8        0.89        3.36      2.42 o 
  -6  11   8        4.20        1.42      1.89 o 
  -5  11   8       12.94        8.20      4.37 o 
  -4  11   8       55.23       61.41     10.43 o 
  -3  11   8       17.08       20.10      6.41 o 
  -2  11   8        1.61        0.74      3.56 o 
  -1  11   8       31.17       26.94      8.18 o 
   0  11   8        0.00       -2.64      3.71 o 
 -11  12   8        6.55        2.06      2.48 o 
 -10  12   8        0.03       -0.12      2.82 o 
  -9  12   8       30.59       25.16      7.13 o 
  -8  12   8       20.16       32.24      7.67 o 
  -7  12   8       27.91       26.10      6.87 o 
  -6  12   8        6.80       -0.32      2.59 o 
  -5  12   8       30.18       34.80      8.21 o 
  -4  12   8        8.69        9.53      5.08 o 
  -3  12   8        4.30        4.07      4.49 o 
  -2  12   8       34.61       32.49      8.75 o 
 -10  13   8        0.19        0.38      3.44 o 
  -9  13   8       34.52       55.94     10.15 o 
  -8  13   8       15.93       15.28      5.82 o 
  -7  13   8       33.72       31.84      7.61 o 
  -6  13   8        3.15       -0.69      3.18 o 
  -5  13   8        0.19        1.00      3.64 o 
  -4  13   8        1.62        7.61      4.17 o 
   0 -13   9        2.69       21.06      4.81 o 
   1 -13   9       37.59       49.44      7.35 o 
   2 -13   9        2.11        4.88      3.07 o 
   3 -13   9       70.06       64.59      6.46 o 
   4 -13   9        2.58       -1.03      3.28 o 
   5 -13   9       19.24       30.21      4.58 o 
   6 -13   9        0.67       21.68      3.92 o 
  -1 -12   9       22.08        7.68      4.37 o 
   0 -12   9        3.25       18.93      4.32 o 
   1 -12   9       71.27       84.24      7.65 o 
   2 -12   9        6.23        5.08      3.83 o 
   3 -12   9       39.93       85.14      6.54 o 
   4 -12   9       17.72       20.05      4.06 o 
   5 -12   9       50.10       47.21      6.08 o 
   6 -12   9       12.33       17.80      3.80 o 
   7 -12   9        0.47       -1.61      5.50 o 
   8 -12   9        7.26        7.77      7.57 o 
  -4 -11   9       17.57       26.47      7.04 o 
  -3 -11   9        1.53        6.45      4.49 o 
  -1 -11   9       21.18       13.26      5.34 o 
   0 -11   9        0.44        2.11      2.40 o 
   1 -11   9       47.55       54.60      7.23 o 
   3 -11   9       27.34       23.95      4.78 o 
   4 -11   9        1.23        8.17      3.15 o 
   5 -11   9        6.52        6.79      2.81 o 
   6 -11   9        9.37       28.30      6.53 o 
   7 -11   9       23.73       25.19      7.51 o 
   8 -11   9      133.12      145.94      9.56 o 
  -5 -10   9        3.88        3.15      4.56 o 
  -4 -10   9        3.99        4.31      4.44 o 
  -3 -10   9        0.09        0.23      3.58 o 
  -2 -10   9       88.00       92.82      8.43 o 
  -1 -10   9       60.65       47.47      7.22 o 
   0 -10   9       30.71       30.34      5.56 o 
   1 -10   9        1.51        0.20      2.89 o 
   2 -10   9        0.90       11.85      3.22 o 
   3 -10   9       31.12       34.25      5.11 o 
   4 -10   9        0.91        2.06      2.32 o 
   5 -10   9       23.20       23.50      5.27 o 
   6 -10   9        6.32       30.27     15.40 o 
   7 -10   9       64.80       71.22      6.42 o 
   8 -10   9        5.93        8.38      5.29 o 
   9 -10   9        3.38       -0.47      6.76 o 
  -6  -9   9        0.02        1.89      4.35 o 
  -5  -9   9       43.03       40.75      8.78 o 
  -4  -9   9        0.80        0.71      3.06 o 
  -3  -9   9       21.53       20.37      5.84 o 
  -2  -9   9       25.44       19.70      4.11 o 
  -1  -9   9       57.25       47.41      6.65 o 
   0  -9   9      117.69       99.18      7.74 o 
   1  -9   9        6.57       17.06      3.46 o 
   2  -9   9       41.53       48.16      5.23 o 
   3  -9   9       94.76       97.24      6.18 o 
   4  -9   9       26.71       34.95      4.55 o 
   5  -9   9        0.72        1.41      2.45 o 
   6  -9   9       51.32       60.11      6.81 o 
   7  -9   9        0.44        1.28      2.15 o 
   8  -9   9        2.30        1.67      2.85 o 
   9  -9   9        1.37        0.10      2.55 o 
  -7  -8   9       13.20        9.43      6.06 o 
  -6  -8   9        5.89        4.65      4.83 o 
  -5  -8   9        3.92        1.37      3.82 o 
  -4  -8   9        0.43        2.21      3.55 o 
  -3  -8   9        0.06       -0.73      1.67 o 
  -2  -8   9        1.71        0.88      1.85 o 
  -1  -8   9       86.40       99.93      5.64 o 
   0  -8   9       48.82       29.48      5.52 o 
   1  -8   9        0.03        2.87      2.78 o 
   2  -8   9      260.06      254.54      8.20 o 
   3  -8   9       17.17       16.16      2.59 o 
   4  -8   9       20.10       31.19      5.01 o 
   5  -8   9       30.96       34.74      5.54 o 
   6  -8   9        2.39        8.34      2.24 o 
   7  -8   9        1.79        0.47      2.61 o 
   8  -8   9        7.22        0.19      2.40 o 
   9  -8   9        0.24        0.95      3.20 o 
  -8  -7   9        0.00        1.79      4.74 o 
  -7  -7   9        4.48       -0.42      4.37 o 
  -6  -7   9        3.03        3.55      4.43 o 
  -5  -7   9       52.33       55.15      9.52 o 
  -4  -7   9        1.34       -0.51      2.95 o 
  -3  -7   9      146.65      122.62     21.88 o 
  -2  -7   9       70.45       68.65      5.74 o 
  -1  -7   9       68.77       83.92     11.19 o 
   0  -7   9       11.07       15.38      3.92 o 
   1  -7   9       39.04       56.51      5.29 o 
   2  -7   9        1.15        1.52      0.97 o 
   3  -7   9        0.03        0.51      0.97 o 
   4  -7   9       15.35       26.51      4.19 o 
   5  -7   9       28.55       32.28      5.05 o 
   6  -7   9        9.50        5.47      3.54 o 
   7  -7   9        7.70       12.06      4.08 o 
   8  -7   9        5.03        3.74      3.12 o 
   9  -7   9       89.58       80.22     12.42 o 
  -9  -6   9       10.43       11.79      4.80 o 
  -8  -6   9       17.72       21.94      4.18 o 
  -7  -6   9       91.18       97.84      6.42 o 
  -6  -6   9       66.90       66.01      8.59 o 
  -5  -6   9       33.35       22.97      4.53 o 
  -4  -6   9        0.02        0.21      1.87 o 
  -3  -6   9       21.57       15.69      4.08 o 
  -2  -6   9        5.67        6.25      2.30 o 
  -1  -6   9        7.28       12.58      2.23 o 
   0  -6   9      358.07      342.35      9.87 o 
   1  -6   9       10.17        5.88      1.68 o 
   2  -6   9        0.68        0.86      0.79 o 
   3  -6   9      113.24      112.27      5.68 o 
   4  -6   9       57.48       61.85      5.33 o 
   5  -6   9       66.68       30.45     14.53 o 
   6  -6   9        2.12       -1.42      2.22 o 
   7  -6   9      122.21      136.27      9.21 o 
   8  -6   9        0.14        1.22      3.49 o 
   9  -6   9        2.61        4.40      3.16 o 
 -10  -5   9        1.44       -0.51      3.10 o 
  -9  -5   9        0.15       -1.08      3.18 o 
  -8  -5   9       19.85       23.66      4.18 o 
  -7  -5   9       42.42       49.96      5.90 o 
  -6  -5   9       91.87       92.88      5.45 o 
  -5  -5   9       60.70       54.22      4.11 o 
  -4  -5   9        2.93        2.10      1.91 o 
  -3  -5   9       64.76       60.81      5.28 o 
  -2  -5   9      293.45      266.81      9.41 o 
  -1  -5   9       37.88       36.15      4.01 o 
   0  -5   9        2.18        0.73      1.70 o 
   1  -5   9      815.44      846.16     16.71 o 
   2  -5   9        4.60        5.34      4.80 o 
   3  -5   9        0.44        1.53      1.17 o 
   4  -5   9       12.15        8.86      2.88 o 
   5  -5   9       23.18       17.69      3.96 o 
   6  -5   9       13.31       13.93      3.65 o 
   7  -5   9       10.01        8.85      3.69 o 
   8  -5   9        0.35        0.90      3.51 o 
   9  -5   9       51.11       57.20      6.41 o 
 -10  -4   9       33.66       36.95     14.15 o 
  -9  -4   9      125.42      144.15      9.83 o 
  -8  -4   9       18.67       11.89      5.53 o 
  -7  -4   9       71.34       70.65      5.00 o 
  -6  -4   9      110.11       93.11      6.30 o 
  -5  -4   9       36.47       39.86      3.56 o 
  -4  -4   9      681.32      649.98     12.55 o 
  -3  -4   9      258.11      247.20      6.84 o 
  -2  -4   9      156.27      158.36      4.39 o 
  -1  -4   9        0.54        0.87      1.70 o 
   0  -4   9      183.21      180.38     14.25 o 
   1  -4   9        0.57        2.58      1.01 o 
   2  -4   9      167.06      171.95      6.03 o 
   3  -4   9        0.20       -0.14      1.47 o 
   4  -4   9      261.47      263.92      6.47 o 
   5  -4   9       45.59       42.62      3.59 o 
   6  -4   9       60.89       60.56      4.51 o 
   7  -4   9       34.62       34.71      3.94 o 
   8  -4   9       23.97       23.57      3.11 o 
   9  -4   9        1.46        0.54      2.59 o 
 -11  -3   9        0.75       -0.20      3.16 o 
 -10  -3   9       11.40       10.03      4.94 o 
  -9  -3   9        9.08       13.00      5.12 o 
  -8  -3   9       92.62       94.01      7.67 o 
  -7  -3   9        0.33        1.83      1.99 o 
  -6  -3   9      187.32      181.11      6.52 o 
  -5  -3   9      233.48      222.05      6.76 o 
  -4  -3   9      241.20      249.06      6.05 o 
  -3  -3   9        5.38        6.12      1.63 o 
  -2  -3   9      597.70      572.12      8.52 o 
  -1  -3   9      348.27      394.79      6.73 o 
   0  -3   9      675.76      695.17      8.08 o 
   1  -3   9        0.83        2.15      1.05 o 
   2  -3   9       30.60       29.90      2.69 o 
   3  -3   9        1.31        3.56      1.70 o 
   4  -3   9      203.77      202.81      7.08 o 
   5  -3   9       66.70       60.98      4.93 o 
   6  -3   9       43.98       43.36      4.88 o 
   7  -3   9        0.13        1.68      1.76 o 
   8  -3   9        7.78        5.33      2.36 o 
   9  -3   9       14.10       16.86      3.83 o 
 -11  -2   9        9.58       14.71      3.60 o 
 -10  -2   9       33.17       42.97      4.99 o 
  -9  -2   9        0.03       -0.77      3.67 o 
  -8  -2   9       90.13       86.36      5.38 o 
  -7  -2   9        4.01        3.73      1.97 o 
  -6  -2   9        0.03       -0.31      1.10 o 
  -5  -2   9       79.23       73.21      3.08 o 
  -4  -2   9       90.19      103.14      3.30 o 
  -3  -2   9        3.23        6.14      1.28 o 
  -2  -2   9      206.12      231.51      3.74 o 
  -1  -2   9      341.36      338.75      5.50 o 
   0  -2   9      117.70      141.52      3.85 o 
   1  -2   9      120.24      133.84      3.77 o 
   2  -2   9        3.20        1.12      1.30 o 
   3  -2   9       44.16       47.82      4.42 o 
   4  -2   9        3.04        5.12      2.14 o 
   5  -2   9       90.49       92.17      5.56 o 
   6  -2   9      160.54      164.54      5.71 o 
   7  -2   9      120.28      115.90      6.42 o 
   8  -2   9      114.51      115.84      7.90 o 
   9  -2   9       25.14       25.75      6.66 o 
 -12  -1   9        0.85        2.74      2.17 o 
 -11  -1   9        5.82       -1.76      5.15 o 
 -10  -1   9        8.72        8.22      2.46 o 
  -9  -1   9       34.47       34.45      4.10 o 
  -8  -1   9        0.54       -0.58      1.65 o 
  -7  -1   9      479.38      446.93      8.40 o 
  -6  -1   9      313.52      306.46      5.76 o 
  -5  -1   9      295.12      267.32      5.10 o 
  -4  -1   9      194.18      228.00      4.26 o 
  -3  -1   9       20.36       26.20      1.74 o 
  -2  -1   9      125.81      126.08      2.75 o 
  -1  -1   9      186.24      175.84      3.00 o 
   0  -1   9     1031.45      985.63      9.15 o 
   1  -1   9      117.06      126.35      3.29 o 
   2  -1   9        4.03        2.54      1.17 o 
   3  -1   9      300.74      280.23      6.90 o 
   4  -1   9        2.27        2.44      1.68 o 
   5  -1   9        6.09        4.98      1.63 o 
   6  -1   9       18.89       30.33      3.93 o 
   7  -1   9        0.87        0.02      1.94 o 
   8  -1   9        0.31       16.70      3.72 o 
   9  -1   9        0.52        2.61      2.67 o 
 -12   0   9       17.67       24.59      4.03 o 
 -11   0   9        1.92        4.23      2.52 o 
 -10   0   9        1.86        4.07      2.20 o 
  -9   0   9       20.53       21.21      3.33 o 
  -8   0   9       31.07       27.50      3.60 o 
  -7   0   9        9.66        7.28      1.91 o 
  -6   0   9      139.11      139.55      3.90 o 
  -5   0   9       63.54       64.45      2.76 o 
  -4   0   9        4.47        4.77      0.96 o 
  -3   0   9      160.55      153.49      2.91 o 
  -2   0   9      238.64      218.84      3.62 o 
  -1   0   9       64.35       67.42      2.27 o 
   0   0   9       24.71       27.06      1.81 o 
   1   0   9        7.78        8.89      1.42 o 
   2   0   9        7.35        7.04      1.28 o 
   3   0   9       33.56       28.68      2.93 o 
   4   0   9      336.69      329.35     10.43 o 
   5   0   9        0.11        3.22      1.86 o 
   6   0   9        0.52        0.42      1.87 o 
   7   0   9        1.30        5.68      2.46 o 
   8   0   9       14.50       26.71      6.11 o 
 -13   1   9       12.62        9.44      3.41 o 
 -12   1   9       66.13       66.36      5.81 o 
 -11   1   9        1.21        1.51      1.94 o 
 -10   1   9        4.20        0.17      2.08 o 
  -9   1   9       54.06       54.56      3.73 o 
  -8   1   9      227.63      227.49      6.58 o 
  -7   1   9      227.44      224.93      5.37 o 
  -6   1   9       41.42       32.24      2.14 o 
  -5   1   9      209.14      192.36      3.73 o 
  -4   1   9      122.40      138.12      2.95 o 
  -3   1   9      201.29      194.56      3.39 o 
  -2   1   9      105.57       95.92      2.62 o 
  -1   1   9        7.57        4.62      0.88 o 
   0   1   9       83.51       89.75      2.79 o 
   1   1   9      562.27      553.92      7.69 o 
   2   1   9       85.92       80.35      3.65 o 
   3   1   9       21.23       19.66      2.42 o 
   4   1   9        0.46        0.95      1.52 o 
   5   1   9       45.41       55.67      4.16 o 
   6   1   9       21.78       30.82      3.42 o 
   7   1   9        1.80        7.29      3.27 o 
   8   1   9       19.14       11.55     13.05 o 
 -13   2   9      162.54      181.01     15.78 o 
 -12   2   9        1.23        4.29      4.55 o 
 -11   2   9       13.62        9.38      4.26 o 
 -10   2   9       27.69       24.92      2.95 o 
  -9   2   9       31.06       37.05      3.34 o 
  -8   2   9       94.41       91.53      3.74 o 
  -7   2   9       89.67       84.38      3.43 o 
  -6   2   9      135.45      151.69      3.72 o 
  -5   2   9      504.26      512.47      6.61 o 
  -4   2   9        4.17        4.02      0.83 o 
  -3   2   9       66.60       67.08      2.18 o 
  -2   2   9        0.14        2.51      0.79 o 
  -1   2   9       43.02       44.72      2.37 o 
   0   2   9      752.16      685.02      8.05 o 
   1   2   9      351.63      341.94      6.16 o 
   2   2   9      184.82      164.03      4.68 o 
   3   2   9      372.52      337.25      7.01 o 
   4   2   9        4.87        4.24      1.83 o 
   5   2   9       18.58       15.79      3.19 o 
   6   2   9        9.79       11.57      2.87 o 
   7   2   9       18.96       21.00      4.01 o 
 -13   3   9       70.79       85.30      6.01 o 
 -12   3   9        0.23        2.96      2.76 o 
 -11   3   9        1.11        0.34      1.90 o 
 -10   3   9        0.14       -0.59      2.14 o 
  -9   3   9        0.04       -0.19      1.24 o 
  -8   3   9       19.26       21.79      2.12 o 
  -7   3   9      217.68      214.79      4.86 o 
  -6   3   9      187.92      175.02      3.99 o 
  -5   3   9       80.70       78.75      3.06 o 
  -4   3   9      168.53      170.14      3.59 o 
  -3   3   9      179.74      174.41      3.83 o 
  -2   3   9      748.84      720.80      9.37 o 
  -1   3   9       20.13       20.38      1.77 o 
   0   3   9      174.29      173.25      3.97 o 
   1   3   9       95.31       74.73      3.31 o 
   2   3   9      182.88      191.69      6.93 o 
   3   3   9        5.89       12.18      2.49 o 
   4   3   9       12.66       23.50      7.44 o 
   5   3   9        7.85       11.29      6.43 o 
   6   3   9       85.19       96.69      6.38 o 
   7   3   9       12.78       22.11      9.59 o 
 -13   4   9        9.23       15.92      6.97 o 
 -12   4   9        7.53        6.27      5.21 o 
 -11   4   9        8.43       13.11      2.95 o 
 -10   4   9        1.86       -0.66      1.50 o 
  -9   4   9       12.10       10.19      1.77 o 
  -8   4   9       49.71       45.52      3.41 o 
  -7   4   9        0.13        0.37      1.06 o 
  -6   4   9       15.34       16.31      1.87 o 
  -5   4   9       22.00       18.12      1.78 o 
  -4   4   9      114.09      114.70      3.58 o 
  -3   4   9      337.22      307.79      5.79 o 
  -2   4   9      107.05       93.69      3.64 o 
  -1   4   9       14.92        9.53      1.77 o 
   0   4   9      509.22      470.09      8.44 o 
   1   4   9       63.35       43.95      3.34 o 
   2   4   9        0.23        0.24      1.74 o 
   3   4   9        0.12        0.44      1.76 o 
   4   4   9        2.31       13.91      6.67 o 
   5   4   9        1.30       -2.22      2.22 o 
   6   4   9        0.32        4.05      2.42 o 
 -13   5   9       29.29       22.47      4.33 o 
 -12   5   9        0.59        1.41      2.12 o 
 -11   5   9        1.66        3.44      1.61 o 
 -10   5   9      126.61      126.82      5.05 o 
  -9   5   9      250.37      232.99      6.33 o 
  -8   5   9      225.63      212.32      5.84 o 
  -7   5   9       20.84       19.00      2.19 o 
  -6   5   9        1.99        1.54      1.19 o 
  -5   5   9     1381.14     1263.37     13.60 o 
  -4   5   9      121.42      104.56      3.34 o 
  -3   5   9      271.61      241.28      5.89 o 
  -2   5   9        0.00       -0.81      1.09 o 
  -1   5   9       30.72       29.24      2.75 o 
   0   5   9       32.76       20.25      2.51 o 
   1   5   9       20.63       19.75      2.78 o 
   2   5   9        7.30       10.24      2.70 o 
   3   5   9       93.91      104.74     17.08 o 
   4   5   9       86.04      112.85     12.81 o 
   5   5   9        3.92       -0.27      7.23 o 
 -13   6   9        4.51       10.49      2.92 o 
 -12   6   9       18.38       15.46      2.71 o 
 -11   6   9        1.83        1.46      1.57 o 
 -10   6   9       34.68       30.96      4.44 o 
  -9   6   9       62.85       64.88      4.13 o 
  -8   6   9      347.34      362.72      8.37 o 
  -7   6   9       54.46       51.69      3.44 o 
  -6   6   9        1.70        1.85      1.22 o 
  -5   6   9      379.51      352.20      6.65 o 
  -4   6   9        4.63        6.11      1.91 o 
  -3   6   9        0.39        1.31      1.44 o 
  -2   6   9     1017.89      890.62     14.99 o 
  -1   6   9        4.47        3.57      2.02 o 
   0   6   9        2.43        8.20      5.75 o 
   1   6   9        5.46        2.56      3.29 o 
   2   6   9        0.30       10.93      3.27 o 
   3   6   9        0.31        2.50      2.79 o 
   4   6   9        5.68        6.00      3.72 o 
   5   6   9       63.93       83.10      9.36 o 
 -13   7   9        0.10        0.12      2.36 o 
 -12   7   9       35.71       33.65      3.77 o 
 -11   7   9       16.69       11.71      2.49 o 
 -10   7   9       19.66       19.59      2.48 o 
  -9   7   9        0.48        1.09      1.42 o 
  -8   7   9       40.82       35.22      3.20 o 
  -7   7   9      248.54      243.18      8.29 o 
  -6   7   9       63.47       55.23      3.28 o 
  -5   7   9       36.66       31.62      2.72 o 
  -4   7   9       41.07       34.93      3.90 o 
  -3   7   9       37.13       42.71      4.86 o 
  -2   7   9       24.46       25.30      3.75 o 
  -1   7   9        0.46        2.63      1.65 o 
   0   7   9       18.33       28.56      7.91 o 
   1   7   9       49.52       60.68      5.96 o 
   2   7   9       53.71       47.34      6.87 o 
   3   7   9       23.19       19.34      6.74 o 
   4   7   9       82.35       95.63     12.97 o 
 -13   8   9       14.64       11.72      3.51 o 
 -12   8   9        0.24        2.72      2.49 o 
 -11   8   9       42.55       42.35      7.07 o 
 -10   8   9       89.42       89.81      5.36 o 
  -9   8   9        1.06        2.33      1.61 o 
  -8   8   9       47.95       43.60      4.34 o 
  -7   8   9        9.72       14.83      2.44 o 
  -6   8   9       74.70       75.50      4.51 o 
  -5   8   9       68.79       63.62      8.11 o 
  -4   8   9        0.40        0.27      1.33 o 
  -3   8   9        2.19        1.31      1.67 o 
  -2   8   9       10.08        8.91      2.44 o 
  -1   8   9       17.94       21.96      3.95 o 
   0   8   9        2.65        3.06      2.69 o 
   1   8   9      115.86      127.10      7.08 o 
   2   8   9        2.13        8.59      8.04 o 
   3   8   9        8.12        7.18      3.81 o 
 -13   9   9       11.09       15.06      5.30 o 
 -12   9   9        3.03        3.25      2.61 o 
 -11   9   9       27.45       24.85      4.46 o 
 -10   9   9       31.83       36.30      4.17 o 
  -9   9   9       22.63       23.86      3.08 o 
  -8   9   9       73.64       68.88      4.50 o 
  -7   9   9       37.83       50.15      3.95 o 
  -6   9   9       28.12       26.65      3.48 o 
  -5   9   9       16.25       13.26      6.48 o 
  -4   9   9        9.78       12.25      4.99 o 
  -3   9   9       10.89        4.79      4.00 o 
  -2   9   9        0.23       -0.99      3.04 o 
  -1   9   9       12.56       13.47      2.52 o 
   0   9   9       16.64       22.28      4.19 o 
   1   9   9       21.59       24.28      4.22 o 
   2   9   9        2.71        1.17      3.28 o 
 -13  10   9        1.10        0.91      2.67 o 
 -12  10   9        1.07        1.18      2.82 o 
 -11  10   9        3.90        5.72      2.91 o 
 -10  10   9        2.78        2.77      2.91 o 
  -9  10   9        0.03       -0.04      1.68 o 
  -8  10   9       12.85       17.66      2.96 o 
  -7  10   9       51.15       52.15      4.85 o 
  -6  10   9       12.17       10.58      2.63 o 
  -5  10   9        0.78        2.65      3.59 o 
  -4  10   9        7.88        3.22      3.91 o 
  -3  10   9       17.24       11.92      5.56 o 
  -2  10   9        1.72       -2.00      3.20 o 
  -1  10   9      130.29      144.72     14.28 o 
   0  10   9       62.33       77.67     13.22 o 
 -12  11   9       36.36       30.36      5.09 o 
 -11  11   9        7.61       10.94      4.40 o 
 -10  11   9       13.51       15.59      3.67 o 
  -9  11   9       13.29       10.96      3.20 o 
  -8  11   9        6.55        6.53      2.46 o 
  -7  11   9        0.50        1.44      3.56 o 
  -6  11   9        5.48        6.29      4.24 o 
  -5  11   9       11.28       10.74      5.25 o 
  -4  11   9       21.51       18.00      6.62 o 
  -3  11   9        5.24        7.61      4.66 o 
  -2  11   9       31.54       22.84      7.65 o 
  -1  11   9        4.60        4.48      5.15 o 
 -11  12   9        3.19        6.98      4.43 o 
 -10  12   9        0.41        7.86      4.26 o 
  -9  12   9        7.29        8.07      2.84 o 
  -8  12   9      130.19      142.98      7.56 o 
  -7  12   9        0.38        6.67      3.61 o 
  -6  12   9        0.04        1.21      3.47 o 
  -5  12   9        0.01        0.14      3.46 o 
  -4  12   9       29.75       29.41      8.10 o 
  -3  12   9      157.19      163.59     15.00 o 
  -9  13   9        2.98        5.40      4.40 o 
  -8  13   9        0.59        4.84      4.27 o 
  -7  13   9       12.15       13.46      5.68 o 
  -6  13   9        2.37        1.91      3.63 o 
  -5  13   9       74.86       91.97     13.90 o 
   1 -13  10       15.26       22.72      5.93 o 
   2 -13  10       22.99       33.22      5.56 o 
   3 -13  10       27.39       59.73      6.14 o 
   4 -13  10        3.78        5.29      3.81 o 
   5 -13  10       18.26       19.33      4.36 o 
  -1 -12  10        0.01        4.45      3.64 o 
   1 -12  10      112.72      120.85      9.36 o 
   2 -12  10       35.33       34.70      6.00 o 
   3 -12  10        9.75       28.96      4.99 o 
   4 -12  10        0.73        3.99      3.04 o 
   5 -12  10       13.99       10.07      3.90 o 
   6 -12  10        1.29        4.86      3.56 o 
   7 -12  10        3.05       20.51      8.25 o 
  -4 -11  10        0.13        1.03      3.31 o 
  -3 -11  10       16.22       16.18      6.16 o 
  -1 -11  10       47.16       69.19      7.46 o 
   0 -11  10       29.30       17.23      5.14 o 
   1 -11  10       68.93       65.25      7.26 o 
   2 -11  10       19.78       32.96      5.59 o 
   3 -11  10        5.95        8.21      3.41 o 
   4 -11  10       29.72       37.49      5.49 o 
   5 -11  10        3.47        5.25      2.87 o 
   6 -11  10        0.55       20.43     12.82 o 
   7 -11  10        1.09        3.18      3.03 o 
   8 -11  10      119.20      121.76     20.73 o 
  -5 -10  10       11.52       11.93      5.42 o 
  -4 -10  10        4.81        1.73      4.16 o 
  -3 -10  10        8.37        3.94      4.73 o 
  -2 -10  10        9.70       17.54      3.66 o 
  -1 -10  10        0.00       22.39      4.09 o 
   0 -10  10       10.82        9.16      4.05 o 
   1 -10  10        9.33       20.85      4.00 o 
   2 -10  10       14.16       12.50      4.20 o 
   3 -10  10        7.74        3.79      3.41 o 
   4 -10  10       32.05       33.80      4.89 o 
   5 -10  10       21.99       26.42      4.61 o 
   6 -10  10       14.73       12.04      4.76 o 
   7 -10  10        8.94       14.13      6.68 o 
   8 -10  10       31.60       50.30      7.13 o 
  -6  -9  10        0.10        0.90      3.98 o 
  -5  -9  10        0.99        2.31      4.00 o 
  -4  -9  10        5.18        7.60      4.93 o 
  -3  -9  10        8.32        4.17      3.86 o 
  -1  -9  10        0.05        3.61      2.00 o 
   0  -9  10       64.56       64.06      8.35 o 
   1  -9  10       95.34      110.42      7.87 o 
   2  -9  10        0.77        3.77      2.18 o 
   3  -9  10       21.04       28.68      4.25 o 
   4  -9  10        0.41        4.63      5.71 o 
   5  -9  10        2.31        2.80      2.15 o 
   6  -9  10        1.68        8.64      2.68 o 
   7  -9  10        1.29        2.74      2.07 o 
   8  -9  10        0.00        1.66      3.05 o 
   9  -9  10        2.13        2.34      3.36 o 
  -7  -8  10        0.57        2.32      4.74 o 
  -6  -8  10        6.19        0.38      4.09 o 
  -5  -8  10       22.99       26.81      7.55 o 
  -4  -8  10        1.49        0.44      3.44 o 
  -3  -8  10        6.30       -0.64      1.93 o 
  -2  -8  10       28.32       32.61      6.65 o 
  -1  -8  10       16.49       48.22      4.81 o 
   0  -8  10       61.13       56.34      6.04 o 
   1  -8  10       30.61       28.67      5.15 o 
   2  -8  10       80.07       73.13      6.67 o 
   3  -8  10       53.91       56.70      5.91 o 
   5  -8  10       55.81       35.83      6.91 o 
   6  -8  10        0.46       10.61      2.54 o 
   7  -8  10        2.04        1.60      2.96 o 
   8  -8  10        0.00        1.00      3.69 o 
   9  -8  10        1.14        2.32      3.27 o 
  -8  -7  10        2.97        5.35      5.49 o 
  -7  -7  10        1.02        4.70      5.04 o 
  -6  -7  10        2.80        0.67      3.98 o 
  -5  -7  10       43.54       44.86      8.91 o 
  -4  -7  10        0.00        2.41      3.28 o 
  -3  -7  10       57.45       64.25      9.03 o 
  -2  -7  10      526.65      516.22     14.50 o 
  -1  -7  10        4.91       14.42      4.63 o 
   0  -7  10      100.32      118.27     12.19 o 
   1  -7  10       10.56       13.31      2.27 o 
   2  -7  10        0.12        3.36      1.15 o 
   3  -7  10       28.42       26.37      3.58 o 
   4  -7  10       14.65       18.62      4.09 o 
   5  -7  10       93.59       92.31      8.75 o 
   6  -7  10        0.00        0.78      2.31 o 
   7  -7  10        8.31        3.10      3.60 o 
   8  -7  10        0.10        0.69      3.72 o 
   9  -7  10       16.98       14.44      6.35 o 
  -9  -6  10        4.47        1.77      3.10 o 
  -8  -6  10       32.73       35.98      4.79 o 
  -7  -6  10       11.33       10.07      2.89 o 
  -6  -6  10        1.69        1.91      1.64 o 
  -5  -6  10      180.35      182.24     13.78 o 
  -4  -6  10      290.53      267.54     11.18 o 
  -3  -6  10        0.58        3.50      1.97 o 
  -1  -6  10      108.75      112.54      6.17 o 
   0  -6  10       10.61       13.34      2.20 o 
   1  -6  10       10.68       13.84      3.36 o 
   2  -6  10        0.13        5.89      2.14 o 
   3  -6  10      189.01      173.09      7.83 o 
   4  -6  10       54.01       33.37      6.22 o 
   5  -6  10      104.21       96.40      9.25 o 
   6  -6  10        4.75        3.12      3.35 o 
   7  -6  10        9.03       11.02      5.12 o 
   8  -6  10        7.27        7.56      4.94 o 
   9  -6  10        2.12        7.39      5.39 o 
 -10  -5  10        6.13        0.82      7.68 o 
  -9  -5  10        0.16       -3.63      5.46 o 
  -8  -5  10        0.11        0.95      3.47 o 
  -7  -5  10        5.12        4.53      2.64 o 
  -6  -5  10        0.00        2.27      1.65 o 
  -5  -5  10        0.09        1.83      1.51 o 
  -4  -5  10       23.62       24.11      2.72 o 
  -3  -5  10      488.97      489.67     14.16 o 
  -2  -5  10      155.44      140.41      7.05 o 
  -1  -5  10       33.59       54.26      6.34 o 
   0  -5  10       30.51       20.69      7.84 o 
   1  -5  10      203.45      162.18     19.60 o 
   2  -5  10       13.96       19.56      4.66 o 
   3  -5  10       69.10       61.19      6.75 o 
   4  -5  10      109.37       90.01      8.71 o 
   5  -5  10        0.13       -1.64      2.24 o 
   6  -5  10       28.82       29.16      5.26 o 
   7  -5  10       10.01        7.68      3.84 o 
   8  -5  10       38.41       45.62      6.01 o 
   9  -5  10        1.64        2.98      3.28 o 
 -10  -4  10        9.91        5.71      7.39 o 
  -9  -4  10       26.91       25.56      5.68 o 
  -8  -4  10       11.64       12.04      4.82 o 
  -7  -4  10       70.52       79.89      5.38 o 
  -6  -4  10       88.79       89.54      6.22 o 
  -5  -4  10       97.16       87.81      5.16 o 
  -4  -4  10       50.21       54.74      4.08 o 
  -3  -4  10       49.80       50.75      4.55 o 
  -2  -4  10       57.75       72.98      3.63 o 
  -1  -4  10       68.68       76.86      3.47 o 
   0  -4  10        0.58        4.03      1.15 o 
   1  -4  10      405.48      385.80     11.79 o 
   2  -4  10        3.20        0.19      1.90 o 
   3  -4  10       63.40       65.94      3.21 o 
   4  -4  10        1.68        0.34      1.41 o 
   5  -4  10        1.38        0.27      1.64 o 
   6  -4  10        9.08        8.79      2.44 o 
   7  -4  10       24.26       22.36      3.30 o 
   8  -4  10        7.79        5.29      3.01 o 
   9  -4  10       32.91       17.53      5.44 o 
 -11  -3  10        1.41       21.57      7.23 o 
 -10  -3  10       58.92       55.57     13.68 o 
  -9  -3  10       11.91       13.15      4.20 o 
  -8  -3  10       54.80       62.54      6.36 o 
  -7  -3  10       40.62       52.56      4.22 o 
  -6  -3  10       87.66       90.58      4.88 o 
  -5  -3  10      309.64      279.85      7.76 o 
  -4  -3  10       20.16       13.89      2.74 o 
  -3  -3  10       63.23       61.73      4.96 o 
  -2  -3  10       11.73       15.39      3.21 o 
  -1  -3  10     1043.16     1013.26     12.35 o 
   0  -3  10       85.04       91.75      4.38 o 
   1  -3  10      149.54      140.42      4.63 o 
   2  -3  10       34.07       33.38      2.94 o 
   3  -3  10       18.84       17.79      2.76 o 
   4  -3  10      144.51      132.63      6.06 o 
   5  -3  10      166.31      163.84      7.17 o 
   6  -3  10      145.29      135.94      7.05 o 
   7  -3  10       29.06       28.72      4.70 o 
   8  -3  10       11.22       10.17      3.73 o 
   9  -3  10        1.87        2.59      2.34 o 
 -11  -2  10       17.64       14.25      7.54 o 
 -10  -2  10      132.54      144.12      7.12 o 
  -9  -2  10       56.54       59.25      5.01 o 
  -8  -2  10       22.65       17.03      3.15 o 
  -7  -2  10       11.37       14.02      2.16 o 
  -6  -2  10        5.31        7.22      1.72 o 
  -5  -2  10       70.62       68.94      3.34 o 
  -4  -2  10       65.97       80.72      3.02 o 
  -3  -2  10      545.73      534.02      7.39 o 
  -2  -2  10      133.27      144.62      4.52 o 
  -1  -2  10        5.87        6.98      1.77 o 
   0  -2  10       15.90       18.91      2.09 o 
   1  -2  10       32.88       33.44      2.75 o 
   2  -2  10        7.96        5.22      1.97 o 
   3  -2  10       24.71       30.26      3.79 o 
   4  -2  10       37.78       40.22      4.38 o 
   5  -2  10       21.17       18.35      3.16 o 
   6  -2  10      183.25      179.87      8.80 o 
   7  -2  10       35.81       30.28      4.85 o 
   8  -2  10        0.43        1.58      2.50 o 
 -12  -1  10        2.20        7.55      2.91 o 
 -11  -1  10        5.49        5.67      2.59 o 
 -10  -1  10        0.48        1.04      3.22 o 
  -9  -1  10       12.75       11.13      2.80 o 
  -8  -1  10        0.05        0.12      2.05 o 
  -7  -1  10       41.91       31.83      3.22 o 
  -6  -1  10       41.82       33.36      2.60 o 
  -5  -1  10       98.69       95.30      5.18 o 
  -4  -1  10       37.70       50.76      2.62 o 
  -3  -1  10       90.46       96.99      3.02 o 
  -2  -1  10        0.05        1.52      0.75 o 
  -1  -1  10       27.21       29.17      1.99 o 
   0  -1  10       36.66       35.16      2.45 o 
   1  -1  10      231.37      198.38      5.17 o 
   2  -1  10        2.85        1.77      1.28 o 
   3  -1  10       95.35      107.92      4.50 o 
   4  -1  10       17.74       17.98      2.55 o 
   5  -1  10      196.95      213.98      7.16 o 
   6  -1  10        4.74        3.16      2.39 o 
   7  -1  10       30.13       26.26      4.15 o 
   8  -1  10        1.51        1.72      4.22 o 
 -12   0  10        0.01        2.33      2.28 o 
 -11   0  10       14.70       15.04      3.26 o 
 -10   0  10       26.37       18.02      3.41 o 
  -9   0  10       96.65       81.59      9.34 o 
  -8   0  10       23.03       25.82      3.60 o 
  -7   0  10      192.28      196.74      6.29 o 
  -6   0  10        5.30       -0.27      1.32 o 
  -5   0  10       13.90       13.63      1.60 o 
  -4   0  10       13.52        7.86      1.24 o 
  -3   0  10       60.56       53.04      2.16 o 
  -2   0  10       32.17       30.51      1.69 o 
  -1   0  10        3.39        1.41      0.85 o 
   0   0  10      151.11      158.57      3.96 o 
   1   0  10      195.35      190.21      5.10 o 
   2   0  10      278.90      267.61      6.23 o 
   3   0  10        1.47        0.20      1.50 o 
   4   0  10        0.03        0.58      1.66 o 
   5   0  10      128.29      127.43      5.40 o 
   6   0  10       26.93       23.29      4.84 o 
   7   0  10        2.34        6.29      3.64 o 
   8   0  10        0.22        5.04      5.71 o 
 -12   1  10        0.53        1.11      2.30 o 
 -11   1  10        0.51        4.35      2.61 o 
 -10   1  10       31.48       24.50      4.57 o 
  -9   1  10        3.34        4.23      2.11 o 
  -8   1  10        7.94        9.80      2.43 o 
  -7   1  10        0.42        3.04      1.47 o 
  -6   1  10      102.70       99.31      3.77 o 
  -5   1  10       58.72       63.34      2.56 o 
  -4   1  10        4.79        3.81      0.89 o 
  -3   1  10      869.68      898.61      8.20 o 
  -2   1  10       65.86       64.41      2.58 o 
  -1   1  10       16.73       17.98      1.86 o 
   0   1  10      213.56      177.12      4.59 o 
   1   1  10      106.65       99.13      4.39 o 
   2   1  10       13.93       10.43      1.86 o 
   3   1  10        4.84        4.36      1.70 o 
   4   1  10        8.12        7.37      3.03 o 
   5   1  10       17.91       23.17      2.97 o 
   6   1  10        5.91        5.55      3.18 o 
   7   1  10       21.99       24.11      5.30 o 
 -13   2  10       91.01       91.07      9.26 o 
 -12   2  10       16.96       18.98      4.06 o 
 -11   2  10        0.43        2.99      3.82 o 
 -10   2  10       18.89       18.72      3.22 o 
  -9   2  10       29.36       34.29      3.26 o 
  -8   2  10       35.65       40.19      3.28 o 
  -7   2  10       15.75       13.26      2.27 o 
  -6   2  10      345.77      371.79      6.71 o 
  -5   2  10        6.07        6.68      1.19 o 
  -4   2  10      173.30      147.76      3.46 o 
  -3   2  10      362.08      375.88      5.16 o 
  -2   2  10      597.86      563.28      6.89 o 
  -1   2  10      219.06      202.29      4.61 o 
   0   2  10       65.48       61.83      3.80 o 
   1   2  10       57.36       63.76      3.27 o 
   2   2  10      163.68      157.77      4.78 o 
   3   2  10      265.34      251.65      6.72 o 
   4   2  10       17.39       12.54      5.54 o 
   5   2  10        3.15        4.47      3.27 o 
   6   2  10        1.60       12.55      5.52 o 
   7   2  10        4.27        3.38      2.74 o 
 -13   3  10       27.86       22.40      5.47 o 
 -12   3  10       51.83       50.23      6.49 o 
 -11   3  10        8.91        6.22      3.91 o 
 -10   3  10       28.62       30.03      3.39 o 
  -9   3  10       26.52       27.01      2.88 o 
  -8   3  10       44.94       40.13      2.81 o 
  -7   3  10       50.03       57.53      3.08 o 
  -6   3  10     1095.06      970.60     12.26 o 
  -5   3  10       31.01       26.99      2.19 o 
  -4   3  10      128.79      126.04      3.64 o 
  -3   3  10      965.47      896.28     10.83 o 
  -2   3  10        4.25        2.99      1.22 o 
  -1   3  10       57.14       55.61      2.44 o 
   0   3  10        5.15        8.73      2.04 o 
   1   3  10       55.55       55.18      4.66 o 
   2   3  10       35.17       33.27      3.44 o 
   3   3  10        3.31        4.20      3.82 o 
   4   3  10       18.01       25.87      4.60 o 
   5   3  10       65.45       82.27      7.11 o 
   6   3  10        5.13       12.15      3.89 o 
 -13   4  10        3.34        0.46      4.31 o 
 -12   4  10       20.66       23.30      5.59 o 
 -11   4  10        6.75        5.21      2.28 o 
 -10   4  10        1.10       -2.30      2.30 o 
  -9   4  10        3.96        0.99      1.24 o 
  -8   4  10       39.52       47.80      3.07 o 
  -7   4  10        0.22        1.11      1.05 o 
  -6   4  10       57.31       51.01      3.45 o 
  -5   4  10      384.25      374.39      6.68 o 
  -4   4  10      155.76      132.21      4.06 o 
  -3   4  10      684.19      624.57      9.58 o 
  -2   4  10        9.14        9.53      1.74 o 
  -1   4  10       11.15        8.55      1.84 o 
   0   4  10      114.70      101.80      5.21 o 
   1   4  10       31.59       29.54      3.63 o 
   2   4  10        8.91       13.23      2.60 o 
   3   4  10       61.12       69.87      5.79 o 
   4   4  10        1.62        4.16      3.17 o 
   5   4  10        7.22       15.19      6.33 o 
 -13   5  10       30.87       33.36      5.52 o 
 -12   5  10      109.19      117.49      6.68 o 
 -11   5  10        1.95        2.04      1.98 o 
 -10   5  10        1.23        2.22      1.61 o 
  -9   5  10       12.41        7.61      1.81 o 
  -8   5  10      203.29      194.56      5.83 o 
  -7   5  10        1.48        1.83      1.26 o 
  -6   5  10      269.97      260.04      4.85 o 
  -5   5  10      411.72      393.25      6.96 o 
  -4   5  10       56.04       51.02      3.00 o 
  -3   5  10       12.69       11.60      1.88 o 
  -2   5  10      376.29      359.03      7.70 o 
  -1   5  10      113.44      124.74      4.34 o 
   0   5  10       12.27        7.20      2.07 o 
   1   5  10      100.43      103.41      5.75 o 
   2   5  10       32.97       36.86      8.35 o 
   3   5  10       43.40       54.93      5.38 o 
   4   5  10       14.67        9.81      6.87 o 
   5   5  10        0.55       -0.78      3.41 o 
 -13   6  10       13.25        7.85      2.86 o 
 -12   6  10       82.10       94.64      5.90 o 
 -11   6  10       13.72        8.25      2.17 o 
 -10   6  10        0.25        2.85      1.45 o 
  -9   6  10        1.78        3.21      1.40 o 
  -8   6  10       29.83       32.28      2.94 o 
  -7   6  10       20.11       20.20      2.70 o 
  -6   6  10       83.78       77.18      4.01 o 
  -5   6  10      262.73      226.59      6.61 o 
  -4   6  10       15.87       14.05      2.25 o 
  -3   6  10       61.97       58.42      4.44 o 
  -2   6  10        1.07        1.85      1.60 o 
  -1   6  10       10.05        8.14      2.14 o 
   0   6  10        7.42        4.75      2.38 o 
   1   6  10        0.14        8.61      3.20 o 
   2   6  10        9.66       28.77      5.11 o 
   3   6  10        9.38       17.32      4.73 o 
   4   6  10        8.56       12.96     10.48 o 
 -13   7  10       19.87       23.81     10.69 o 
 -12   7  10        0.02       -0.14      1.94 o 
 -11   7  10        1.21        2.25      1.57 o 
 -10   7  10       16.28       13.67      2.43 o 
  -9   7  10      129.09      143.83      5.56 o 
  -8   7  10        1.64        1.68      1.53 o 
  -7   7  10      111.53      116.28      4.51 o 
  -6   7  10       11.10        8.02      1.76 o 
  -5   7  10       64.16       55.64      4.54 o 
  -4   7  10       45.96       45.58      6.01 o 
  -3   7  10        3.56        2.10      3.09 o 
  -2   7  10       16.66       15.10      2.68 o 
  -1   7  10       20.25       16.16      3.15 o 
   0   7  10        5.25        6.90      3.00 o 
   1   7  10       12.38       19.21      4.88 o 
   2   7  10       56.67       66.99      8.26 o 
   3   7  10        4.83        9.49      5.74 o 
 -13   8  10        0.81        1.16      2.21 o 
 -12   8  10        2.89        4.90      2.23 o 
 -11   8  10        5.39        0.82      2.63 o 
 -10   8  10        0.24        0.58      1.64 o 
  -9   8  10       19.75       19.19      3.29 o 
  -8   8  10       16.57       16.81      2.99 o 
  -7   8  10        2.20        1.40      1.31 o 
  -6   8  10       26.63       19.30      2.18 o 
  -5   8  10       52.99       47.63      3.75 o 
  -4   8  10        2.86        2.63      2.08 o 
  -3   8  10       64.72       55.85      5.51 o 
  -2   8  10        5.45        4.93      2.72 o 
  -1   8  10       13.75       10.29      3.55 o 
   0   8  10       11.30       14.29      4.10 o 
   1   8  10        0.21        4.70     10.17 o 
   2   8  10        2.44        3.18      3.28 o 
 -13   9  10       23.56       35.23     12.47 o 
 -12   9  10        1.05       -1.10      2.17 o 
 -11   9  10        1.26        0.41      2.48 o 
 -10   9  10      147.87      142.94      7.98 o 
  -9   9  10        0.32       -1.71      1.71 o 
  -8   9  10       39.05       40.46      4.54 o 
  -7   9  10        1.70       -0.17      1.68 o 
  -6   9  10       13.53        8.83      3.60 o 
  -5   9  10       89.77       98.35      9.30 o 
  -4   9  10        4.84        3.51      3.55 o 
  -3   9  10       13.18        7.72      4.68 o 
  -2   9  10        3.33        4.04      1.97 o 
  -1   9  10        2.85        3.97      2.44 o 
   0   9  10       44.10       50.76     11.57 o 
   1   9  10       14.92       14.47      4.51 o 
 -12  10  10       19.03       17.27      4.47 o 
 -11  10  10        0.01       -0.80      2.50 o 
 -10  10  10        1.79        3.07      2.48 o 
  -9  10  10        0.52       -0.97      1.55 o 
  -8  10  10       11.97       13.44      3.41 o 
  -7  10  10       59.29       67.82      6.31 o 
  -6  10  10       64.10       62.13     10.39 o 
  -5  10  10        9.62        3.31      4.01 o 
  -4  10  10       63.49       70.91     11.55 o 
  -3  10  10        0.77       -1.38      3.45 o 
  -2  10  10        4.88        0.35      4.24 o 
  -1  10  10       25.35       26.72      8.56 o 
   0  10  10        9.76        1.29      5.19 o 
 -11  11  10        3.66        4.07      2.94 o 
 -10  11  10        4.31       -0.89      2.40 o 
  -9  11  10        7.50        0.49      8.17 o 
  -8  11  10       40.93       38.30      5.14 o 
  -7  11  10       10.18        4.56      4.15 o 
  -6  11  10        3.22       -0.53      3.40 o 
  -5  11  10       13.87       18.41      6.44 o 
  -4  11  10        3.13        4.42      4.62 o 
  -3  11  10       82.15       84.29     13.10 o 
  -2  11  10       17.66       19.43      6.85 o 
 -10  12  10        0.69        0.71      2.49 o 
  -9  12  10       23.90       15.94      3.85 o 
  -8  12  10       27.06       40.41      7.82 o 
  -7  12  10       53.16       61.86     11.12 o 
  -6  12  10       58.22       67.14     11.82 o 
  -5  12  10        6.71       16.63      6.77 o 
  -4  12  10       27.75       35.08      8.94 o 
  -1 -12  11        0.01       -3.37      3.37 o 
   0 -12  11        0.07       -3.12      3.12 o 
   1 -12  11        1.28       14.99      4.51 o 
   2 -12  11       24.26       44.78      6.76 o 
   3 -12  11        0.18        4.32      3.40 o 
   4 -12  11        2.48       11.21      3.53 o 
   5 -12  11        1.82        0.95      3.43 o 
   6 -12  11        1.99       24.07      4.39 o 
  -3 -11  11        1.86        2.19      3.97 o 
  -2 -11  11       11.79       -1.42      3.44 o 
  -1 -11  11        6.06       29.21      5.34 o 
   0 -11  11       24.68       61.38      6.79 o 
   1 -11  11       12.61       18.50      4.48 o 
   2 -11  11        0.00       -0.01      3.31 o 
   3 -11  11       21.51       28.53      6.22 o 
   4 -11  11        0.93        2.94      3.76 o 
   5 -11  11       16.76       24.80      5.23 o 
   6 -11  11        0.34        0.06      2.95 o 
   7 -11  11        0.10        2.72      7.71 o 
  -5 -10  11       20.47       11.35      5.29 o 
  -4 -10  11       60.93       64.01     10.77 o 
  -3 -10  11        5.19        3.40      4.30 o 
  -2 -10  11        3.69       -0.75      2.65 o 
  -1 -10  11        3.58       10.74      2.54 o 
   0 -10  11       22.99       23.87      5.74 o 
   1 -10  11       20.90       22.39      5.14 o 
   2 -10  11        0.04        3.22      2.16 o 
   3 -10  11       14.92       27.12      4.57 o 
   4 -10  11       45.62       66.08      5.96 o 
   5 -10  11       22.04       23.89      4.68 o 
   6 -10  11       30.03       31.02      5.28 o 
   7 -10  11       14.68       20.76      5.62 o 
  -6  -9  11        5.32        9.58      5.73 o 
  -5  -9  11       14.45       20.47      7.19 o 
  -4  -9  11        4.61        9.28      5.07 o 
  -3  -9  11        6.54        2.67      2.73 o 
  -2  -9  11       26.61       33.80      7.33 o 
  -1  -9  11       53.26       84.06      7.45 o 
   0  -9  11       26.50       26.64      5.28 o 
   1  -9  11       63.85       71.65      7.15 o 
   2  -9  11       86.64       88.99      7.57 o 
   3  -9  11       11.41        5.67      2.54 o 
   4  -9  11        1.29       -1.00      2.14 o 
   6  -9  11        4.11        9.07      2.46 o 
   7  -9  11       10.23       14.83      4.63 o 
   8  -9  11        1.21        1.27      2.42 o 
  -7  -8  11       12.99       12.25      6.26 o 
  -6  -8  11       51.80       50.10     10.50 o 
  -5  -8  11       34.80       36.34      8.42 o 
  -4  -8  11        0.02        3.42      4.19 o 
  -3  -8  11       11.08        7.47      4.48 o 
  -2  -8  11       44.68       40.63      7.58 o 
  -1  -8  11       27.70       19.30      4.45 o 
   0  -8  11      268.30      267.25     13.67 o 
   1  -8  11       26.46       32.10      5.36 o 
   2  -8  11        3.85        2.97      2.02 o 
   4  -8  11       75.82       67.53      6.71 o 
   5  -8  11       41.23       69.61      6.60 o 
   6  -8  11       28.24       22.04      6.33 o 
   7  -8  11        0.32        5.20      3.90 o 
   8  -8  11       34.15       34.93      8.38 o 
  -8  -7  11        1.70        3.59      5.21 o 
  -7  -7  11        0.07        2.16      4.39 o 
  -6  -7  11       26.55       33.63      8.25 o 
  -5  -7  11       84.77       51.31      9.63 o 
  -4  -7  11        1.71        4.69      4.11 o 
  -3  -7  11      123.20      146.06     11.88 o 
  -2  -7  11        0.54       -0.19      1.64 o 
  -1  -7  11      298.28      261.66     14.15 o 
   0  -7  11       23.04       27.80      4.99 o 
   1  -7  11       11.02       14.24      2.48 o 
   2  -7  11      245.90      271.87     13.35 o 
   3  -7  11      186.83      192.07     11.47 o 
   4  -7  11       58.49       60.55      8.71 o 
   5  -7  11        8.61       -0.33      2.18 o 
   6  -7  11       15.13        9.49      4.84 o 
   7  -7  11        1.12        2.48      3.47 o 
   8  -7  11       45.53       44.20      9.62 o 
  -9  -6  11        7.70       16.18      4.23 o 
  -8  -6  11       51.34       49.86      4.92 o 
  -7  -6  11        2.70        1.81      1.97 o 
  -6  -6  11        3.84        3.06      4.25 o 
  -5  -6  11       79.41       66.00     10.19 o 
  -4  -6  11        0.06       -1.77      2.73 o 
  -3  -6  11      270.74      269.81     11.05 o 
  -2  -6  11      150.39      127.03      7.29 o 
  -1  -6  11       25.66       29.18      5.62 o 
   0  -6  11        0.03        0.83      1.04 o 
   1  -6  11       41.80       49.74      4.60 o 
   2  -6  11       76.40       77.98      8.57 o 
   3  -6  11        2.86        1.28      1.90 o 
   4  -6  11       28.84       34.90      7.03 o 
   5  -6  11        0.17        0.01      3.03 o 
   6  -6  11       28.11       29.90      7.27 o 
   7  -6  11        2.44        3.13      4.30 o 
   8  -6  11        0.03       -2.14      3.58 o 
  -9  -5  11        0.12        6.84      5.74 o 
  -8  -5  11       24.62       18.77      6.21 o 
  -7  -5  11      125.66      115.98      7.95 o 
  -6  -5  11       42.08       38.14      4.85 o 
  -5  -5  11        1.01        1.25      2.02 o 
  -4  -5  11        9.75       11.04      3.81 o 
  -3  -5  11      258.83      229.14     10.00 o 
  -2  -5  11      144.11      137.61      7.35 o 
  -1  -5  11      309.34      323.58     11.19 o 
   0  -5  11      215.32      206.02      8.72 o 
   1  -5  11        4.35        3.95      3.26 o 
   2  -5  11      204.63      208.68      9.13 o 
   3  -5  11       11.90        8.31      3.89 o 
   4  -5  11       27.05       26.97      6.26 o 
   5  -5  11       47.16       47.75      8.47 o 
   6  -5  11      116.33      101.94     10.92 o 
   7  -5  11        0.01       -1.20      4.06 o 
   8  -5  11        0.38        3.11      2.49 o 
 -10  -4  11        0.59        4.93     11.90 o 
  -9  -4  11      129.99      128.68      9.47 o 
  -8  -4  11       34.02       25.39      5.27 o 
  -7  -4  11        1.34        8.16      2.81 o 
  -6  -4  11       41.33       32.38      3.60 o 
  -5  -4  11       54.39       53.03      5.18 o 
  -4  -4  11       34.87       31.50      3.47 o 
  -3  -4  11      159.09      145.25      5.67 o 
  -2  -4  11        4.35        5.54      3.99 o 
  -1  -4  11        1.22        3.46      2.69 o 
   0  -4  11      326.11      312.20      7.07 o 
   1  -4  11      190.06      199.10      5.89 o 
   2  -4  11       80.78       84.54      5.49 o 
   3  -4  11        4.24        4.61      1.77 o 
   4  -4  11      141.47      124.67      5.44 o 
   5  -4  11       22.24       19.54      2.75 o 
   6  -4  11        0.26       -0.89      1.77 o 
   7  -4  11       49.16       42.02      5.68 o 
   8  -4  11        9.02       10.65      7.04 o 
 -11  -3  11        1.55        1.71      5.75 o 
 -10  -3  11        0.36        2.59      2.48 o 
  -9  -3  11       39.30       35.56      6.18 o 
  -8  -3  11        9.76       11.43      3.58 o 
  -7  -3  11       34.27       32.56      3.80 o 
  -6  -3  11      246.64      249.14      7.81 o 
  -5  -3  11       43.39       34.86      3.65 o 
  -4  -3  11        8.84       12.44      2.67 o 
  -3  -3  11      281.02      299.45      9.90 o 
  -2  -3  11       48.77       48.23      3.63 o 
  -1  -3  11       87.95       92.48      7.55 o 
   0  -3  11       28.70       30.98      3.29 o 
   1  -3  11      189.65      191.39      6.97 o 
   2  -3  11        3.08        3.59      2.13 o 
   3  -3  11       13.55       10.42      2.51 o 
   4  -3  11       36.37       42.57      4.40 o 
   5  -3  11       26.77       28.75      4.14 o 
   6  -3  11       56.82       52.44      5.54 o 
   7  -3  11       38.21       19.70      6.93 o 
   8  -3  11        6.12        4.48      3.06 o 
 -11  -2  11       12.27       12.78     12.16 o 
 -10  -2  11        5.01       44.34      9.37 o 
  -9  -2  11        4.34        1.42      2.34 o 
  -8  -2  11       72.19       76.85      5.22 o 
  -7  -2  11        1.24        0.79      1.45 o 
  -6  -2  11       31.40       31.33      2.79 o 
  -5  -2  11        8.08        5.90      2.19 o 
  -4  -2  11        2.13        4.76      1.35 o 
  -3  -2  11       38.87       38.96      2.35 o 
  -2  -2  11       62.35       60.28      3.98 o 
  -1  -2  11       44.67       38.98      3.39 o 
   0  -2  11       75.27       76.30      5.08 o 
   1  -2  11       31.25       26.95      2.71 o 
   2  -2  11       20.68       17.82      3.15 o 
   3  -2  11       32.67       21.09      3.30 o 
   4  -2  11      146.65      147.70      7.10 o 
   5  -2  11       40.21       44.23      8.86 o 
   6  -2  11        0.28        5.01      2.32 o 
   7  -2  11       30.80       30.64      6.60 o 
   8  -2  11        5.38       11.25      5.62 o 
 -12  -1  11       12.38       17.32      4.35 o 
 -11  -1  11       26.40       22.80      5.24 o 
 -10  -1  11       13.55       15.10      4.22 o 
  -9  -1  11       11.65       15.98      2.96 o 
  -8  -1  11        3.96        5.21      2.37 o 
  -7  -1  11        0.42        0.42      1.74 o 
  -6  -1  11       21.14       22.50      2.43 o 
  -5  -1  11      172.55      161.17      4.84 o 
  -4  -1  11      191.80      170.66      4.44 o 
  -3  -1  11       21.08       19.75      1.74 o 
  -2  -1  11        0.20        0.19      0.93 o 
  -1  -1  11      397.74      366.88      6.61 o 
   0  -1  11        0.03        0.35      1.17 o 
   1  -1  11       94.61       97.76      4.17 o 
   2  -1  11       29.11       24.66      2.80 o 
   3  -1  11       64.43       66.18      5.48 o 
   4  -1  11        5.40        6.22      2.48 o 
   5  -1  11       68.61       69.60      5.99 o 
   6  -1  11       18.97       24.71      3.98 o 
   7  -1  11        9.42        8.23      3.18 o 
 -12   0  11       76.70       70.66      6.19 o 
 -11   0  11       29.73       31.29      4.47 o 
 -10   0  11        0.45        2.64      2.34 o 
  -9   0  11      136.61      137.81      6.45 o 
  -8   0  11       19.81       16.30      2.98 o 
  -7   0  11        0.28        0.43      1.55 o 
  -6   0  11      323.10      313.21      7.21 o 
  -5   0  11      635.02      600.88      8.37 o 
  -4   0  11      128.88      133.07      3.81 o 
  -3   0  11        3.52        6.79      1.24 o 
  -2   0  11      101.36      115.22      3.49 o 
  -1   0  11      194.19      201.36      4.57 o 
   0   0  11        0.67        0.58      1.21 o 
   1   0  11      437.29      414.91      8.58 o 
   2   0  11      119.55      116.76      4.67 o 
   3   0  11       43.99       50.84      4.95 o 
   4   0  11      137.50      128.25      5.33 o 
   5   0  11       33.15       38.31      7.31 o 
   6   0  11        2.58        0.66      3.04 o 
   7   0  11        1.05        3.97      4.18 o 
 -12   1  11      162.52      187.55     17.21 o 
 -11   1  11        0.63        0.30      2.15 o 
 -10   1  11       57.44       62.53      8.44 o 
  -9   1  11        5.83        7.00      4.92 o 
  -8   1  11       11.15       13.79      3.13 o 
  -7   1  11        1.92        2.74      1.77 o 
  -6   1  11       86.01       74.49      4.09 o 
  -5   1  11      295.82      285.42      6.57 o 
  -4   1  11      427.12      383.39      6.98 o 
  -3   1  11       42.25       42.38      2.63 o 
  -2   1  11        1.67        2.94      1.00 o 
  -1   1  11     1978.39     1864.62     17.51 o 
   0   1  11        7.87        5.99      1.72 o 
   1   1  11       13.63       10.20      2.42 o 
   2   1  11      235.64      208.30      5.64 o 
   3   1  11        3.75        3.47      1.76 o 
   4   1  11       29.51       37.16      4.48 o 
   5   1  11        0.02        1.56      2.42 o 
   6   1  11        2.94        1.84      3.45 o 
   7   1  11       56.07       53.00     11.25 o 
 -13   2  11        4.36        5.85      5.35 o 
 -12   2  11       26.06       29.11      6.60 o 
 -11   2  11       17.31       20.62      3.78 o 
 -10   2  11       24.72       28.28      3.07 o 
  -9   2  11       33.48       38.87      4.38 o 
  -8   2  11       75.64       74.91      5.72 o 
  -7   2  11      248.25      214.61      7.34 o 
  -6   2  11        0.01        0.00      1.47 o 
  -5   2  11       13.16       15.72      1.95 o 
  -4   2  11        2.78        1.05      1.56 o 
  -3   2  11      305.47      301.70      6.10 o 
  -2   2  11      117.02      111.22      4.57 o 
  -1   2  11       21.68       20.84      2.54 o 
   0   2  11      327.94      305.59      7.72 o 
   1   2  11       45.11       43.89      3.28 o 
   2   2  11       56.14       53.18      3.58 o 
   3   2  11       46.77       47.75      3.84 o 
   4   2  11       18.49       32.03      8.71 o 
   5   2  11       19.86       24.34      5.05 o 
   6   2  11      103.71      113.76      6.62 o 
 -13   3  11        0.30        4.58      8.30 o 
 -12   3  11       55.83       67.61      5.63 o 
 -11   3  11       49.38       60.66      4.91 o 
 -10   3  11       57.51       58.72      4.61 o 
  -9   3  11      106.88      103.07      5.45 o 
  -8   3  11      158.65      144.62      4.69 o 
  -7   3  11      148.25      128.21      4.58 o 
  -6   3  11       32.43       30.77      2.57 o 
  -5   3  11        4.40        2.95      1.32 o 
  -4   3  11      446.47      379.90      7.58 o 
  -3   3  11      448.05      405.86      7.19 o 
  -2   3  11       38.45       36.46      3.06 o 
  -1   3  11       47.00       56.81      4.55 o 
   0   3  11      236.61      230.88      7.64 o 
   1   3  11       11.20       14.28      2.79 o 
   2   3  11        5.32        8.15      3.28 o 
   3   3  11        1.51        3.05      2.19 o 
   4   3  11        0.45       22.57      5.03 o 
   5   3  11        8.53       15.67      3.65 o 
 -13   4  11        1.72        9.93     12.28 o 
 -12   4  11        5.61        6.99      3.82 o 
 -11   4  11       17.31       23.73      4.88 o 
 -10   4  11       16.98       20.61      3.09 o 
  -9   4  11       62.16       54.83      3.48 o 
  -8   4  11      295.44      298.14      6.45 o 
  -7   4  11        9.46       10.00      2.09 o 
  -6   4  11        7.44        4.95      1.44 o 
  -5   4  11       12.60       12.95      1.87 o 
  -4   4  11        0.01        0.60      1.13 o 
  -3   4  11      370.06      348.92      7.35 o 
  -2   4  11        0.22        1.94      1.36 o 
  -1   4  11      323.82      291.36      7.52 o 
   0   4  11        7.67        3.19      2.05 o 
   1   4  11        2.38        3.27      2.02 o 
   2   4  11       72.34       68.41      4.88 o 
   3   4  11        3.45        3.65      3.86 o 
   4   4  11        2.76        5.79      5.02 o 
   5   4  11        0.07       -0.64      2.11 o 
 -13   5  11        0.02        4.21      2.35 o 
 -12   5  11        0.12       -1.71      2.00 o 
 -11   5  11      104.59      109.25      5.93 o 
 -10   5  11       50.40       55.93      4.22 o 
  -9   5  11       22.29       17.01      2.57 o 
  -8   5  11        5.13        5.67      2.06 o 
  -7   5  11        0.57        1.82      2.34 o 
  -6   5  11       76.24       70.04      3.44 o 
  -5   5  11       10.76       13.23      1.92 o 
  -4   5  11       29.15       32.43      2.70 o 
  -3   5  11        3.52        4.43      1.49 o 
  -2   5  11       74.50       67.56      4.13 o 
  -1   5  11      135.39      124.09      4.98 o 
   0   5  11       54.26       54.92      4.87 o 
   1   5  11       18.75       18.24      3.47 o 
   2   5  11        9.51       11.79      2.99 o 
   3   5  11        6.10        7.11      3.99 o 
   4   5  11        0.02        9.77      4.39 o 
 -13   6  11        1.38        1.92      2.05 o 
 -12   6  11        4.36        0.95      2.04 o 
 -11   6  11       29.30       35.95      3.54 o 
 -10   6  11        0.48        1.21      1.76 o 
  -9   6  11       46.87       46.13      4.11 o 
  -8   6  11       20.48       13.09      2.55 o 
  -7   6  11       20.94       22.35      2.44 o 
  -6   6  11        0.40       -0.15      1.45 o 
  -5   6  11       12.65       10.63      2.19 o 
  -4   6  11       49.85       54.84      4.19 o 
  -3   6  11       12.15       11.29      2.63 o 
  -2   6  11       16.13        8.84      3.71 o 
  -1   6  11        4.72        8.75      3.25 o 
   0   6  11       31.65       45.14      6.34 o 
   1   6  11        0.04        3.35      3.23 o 
   2   6  11        0.65       -0.75      5.08 o 
   3   6  11        1.80       11.44      5.94 o 
 -13   7  11       64.59       69.93      6.22 o 
 -12   7  11        0.55       -0.24      1.77 o 
 -11   7  11       10.34        8.77      2.76 o 
 -10   7  11        1.29        1.87      1.61 o 
  -9   7  11        0.08       -0.34      1.37 o 
  -8   7  11        3.41        6.56      1.80 o 
  -7   7  11      159.31      152.66      5.35 o 
  -6   7  11        4.35        4.17      2.02 o 
  -5   7  11       10.29        9.11      2.37 o 
  -4   7  11       23.14       28.05      4.84 o 
  -3   7  11        7.86        6.60      2.83 o 
  -2   7  11       33.30       30.02      3.58 o 
  -1   7  11       21.18       29.69      3.79 o 
   0   7  11       42.50       56.69      7.42 o 
   1   7  11        7.17        9.64      4.16 o 
   2   7  11        7.07       11.30      4.29 o 
 -13   8  11        2.95        5.61      3.76 o 
 -12   8  11        2.80        0.30      2.54 o 
 -11   8  11       23.17       22.00      9.91 o 
 -10   8  11        0.01       -1.14      1.64 o 
  -9   8  11        0.81       -1.38      1.38 o 
  -8   8  11       21.02       13.71      2.23 o 
  -7   8  11       43.27       32.69      4.00 o 
  -6   8  11       17.48       21.12      3.31 o 
  -5   8  11        3.29        6.22      2.33 o 
  -4   8  11        0.09        1.76      2.26 o 
  -3   8  11       28.49       29.78      4.93 o 
  -2   8  11        4.55       -0.06      3.20 o 
  -1   8  11       27.38       29.12      5.19 o 
   0   8  11       75.65       93.16     21.82 o 
   1   8  11       63.72       76.40      9.44 o 
 -12   9  11        4.74       10.06      2.98 o 
 -11   9  11        3.87        6.48      3.04 o 
 -10   9  11        7.53        6.66      3.06 o 
  -9   9  11        0.95        2.50      4.06 o 
  -8   9  11        6.09       11.64      5.57 o 
  -7   9  11        0.22       -0.14      2.35 o 
  -6   9  11       19.17       21.48      4.85 o 
  -5   9  11       10.47       11.79      3.79 o 
  -4   9  11        1.65        2.07      3.66 o 
  -3   9  11       37.62       30.90      3.79 o 
  -2   9  11       41.04       43.82      4.79 o 
  -1   9  11      129.65      155.76      9.07 o 
   0   9  11        0.16        0.33      3.16 o 
 -12  10  11        0.82        4.03      4.01 o 
 -11  10  11        8.00       10.87      3.30 o 
 -10  10  11       26.04       19.97      8.32 o 
  -9  10  11        0.15        8.78      4.22 o 
  -8  10  11       13.79       17.38      5.22 o 
  -7  10  11       86.92      102.87     13.55 o 
  -6  10  11        7.40        4.69      4.56 o 
  -5  10  11       11.49       11.22      5.54 o 
  -4  10  11       21.86       24.33      7.45 o 
  -3  10  11       27.30       23.10      7.26 o 
  -2  10  11      135.70      146.25     14.96 o 
  -1  10  11       24.35       28.41      9.06 o 
 -11  11  11        0.25        1.43      3.38 o 
 -10  11  11        0.70       -0.22      2.89 o 
  -9  11  11        4.98        3.74      2.69 o 
  -8  11  11        0.68       -2.61      2.86 o 
  -7  11  11        7.97        8.59      5.38 o 
  -6  11  11        0.54        0.02      4.06 o 
  -5  11  11        0.05        0.88      3.71 o 
  -4  11  11       56.31       47.52     10.12 o 
  -3  11  11        8.17       11.56      6.20 o 
  -9  12  11       91.10      119.18      8.04 o 
  -8  12  11       59.35       57.21     10.89 o 
  -7  12  11       28.34       24.48      7.47 o 
  -6  12  11        2.73       -0.04      3.74 o 
  -5  12  11        2.66        3.02      3.95 o 
   0 -12  12        6.46       13.41      4.04 o 
   1 -12  12       67.71       59.06      8.72 o 
   2 -12  12       29.75       39.49      7.60 o 
   3 -12  12       22.04       39.75      6.75 o 
   4 -12  12        2.12        7.82      3.18 o 
  -2 -11  12        7.94        1.93      3.93 o 
  -1 -11  12        0.35       14.11      4.03 o 
   0 -11  12        0.04        2.74      3.16 o 
   1 -11  12        5.52        7.19      3.01 o 
   2 -11  12       15.09       15.89      4.02 o 
   3 -11  12        3.70        6.64      3.15 o 
   4 -11  12       13.81       19.76      4.59 o 
   5 -11  12        2.12       -2.13      2.18 o 
   6 -11  12       18.01       17.89      4.40 o 
  -4 -10  12       20.77       13.30      6.04 o 
  -3 -10  12        1.47       -0.82      3.02 o 
  -2 -10  12        0.61        1.73      3.48 o 
  -1 -10  12       11.33       58.46      6.07 o 
   0 -10  12       11.51       24.37      5.06 o 
   1 -10  12       18.16        9.74      4.38 o 
   2 -10  12       89.16      106.67      8.95 o 
   3 -10  12       91.12      122.25      9.54 o 
   4 -10  12        1.19       -0.23      2.62 o 
   5 -10  12        0.04        2.96      6.76 o 
   6 -10  12        8.07        7.78      7.69 o 
  -5  -9  12        8.81        4.66      4.54 o 
  -4  -9  12        0.17        4.02      4.43 o 
  -3  -9  12       11.85       11.29      4.98 o 
  -2  -9  12       25.34       15.07      5.38 o 
  -1  -9  12       70.68       57.80      8.41 o 
   0  -9  12       13.74       16.21      3.87 o 
   1  -9  12       61.94       78.75      7.41 o 
   2  -9  12        4.66        4.99      3.06 o 
   3  -9  12       33.73       36.68      6.42 o 
   4  -9  12       62.46       82.11      7.62 o 
   5  -9  12       44.11       43.85      7.14 o 
   6  -9  12        1.49        2.09      3.49 o 
   7  -9  12        4.29        5.28      3.24 o 
  -7  -8  12        3.04        0.28      4.63 o 
  -6  -8  12        7.26       10.16      5.64 o 
  -5  -8  12        1.92        4.27      4.72 o 
  -4  -8  12       86.37       78.50     11.60 o 
  -3  -8  12        0.62       -1.23      3.27 o 
  -2  -8  12        4.25        2.60      3.26 o 
  -1  -8  12       70.40       64.12      9.28 o 
   0  -8  12        1.04       10.26      2.76 o 
   1  -8  12       95.77       92.95      8.11 o 
   2  -8  12       22.66       26.73      4.71 o 
   3  -8  12       24.67       29.26      5.10 o 
   4  -8  12        4.65        3.70      3.66 o 
   5  -8  12        0.08        3.19      3.73 o 
   6  -8  12       23.79       11.30      4.69 o 
   7  -8  12        1.51        4.53      3.98 o 
  -7  -7  12        1.48        0.39      4.95 o 
  -6  -7  12       23.99       16.81      7.33 o 
  -5  -7  12       24.62       27.09      7.08 o 
  -4  -7  12       29.02       23.47      6.40 o 
  -3  -7  12       15.81       12.66      5.29 o 
  -2  -7  12       99.95       96.51      9.67 o 
  -1  -7  12      205.18      115.12      9.80 o 
   0  -7  12       26.02       29.48      6.29 o 
   1  -7  12        0.05        1.09      2.66 o 
   2  -7  12       23.20       26.55      6.02 o 
   3  -7  12        0.01        2.57      3.19 o 
   4  -7  12        1.93        1.25      2.58 o 
   5  -7  12       72.12       83.16     11.42 o 
   6  -7  12       36.65       36.28      8.30 o 
   7  -7  12        8.86        3.93      4.43 o 
  -8  -6  12       16.77       15.96      6.86 o 
  -7  -6  12        0.10        0.09      3.86 o 
  -6  -6  12      116.58      108.62     11.81 o 
  -5  -6  12       44.30       33.89      7.88 o 
  -4  -6  12        0.15       -0.54      3.10 o 
  -3  -6  12       38.41       23.31      6.36 o 
  -2  -6  12        0.35        1.32      3.08 o 
  -1  -6  12       18.20       22.56      3.53 o 
   0  -6  12        4.67        7.44      2.14 o 
   1  -6  12        0.15       -0.19      2.16 o 
   2  -6  12        0.63       -1.56      2.08 o 
   3  -6  12       16.57       16.49      4.98 o 
   4  -6  12       54.65       59.79      9.42 o 
   5  -6  12       39.23       49.92      9.00 o 
   6  -6  12       76.46       90.18     12.49 o 
   7  -6  12        0.40        2.55      4.42 o 
   8  -6  12        3.42        3.64      4.71 o 
  -9  -5  12        2.73       -0.39      3.97 o 
  -8  -5  12        3.18        3.41      2.90 o 
  -7  -5  12       15.65       17.04      3.88 o 
  -6  -5  12       11.93        9.58      2.91 o 
  -5  -5  12      111.46      103.76      5.74 o 
  -4  -5  12      122.47      104.90      4.85 o 
  -3  -5  12        3.79        2.81      2.08 o 
  -2  -5  12        7.73       10.67      6.84 o 
  -1  -5  12       30.46       35.04      4.63 o 
   0  -5  12      249.79      254.92     10.39 o 
   1  -5  12       77.63       78.86     18.28 o 
   2  -5  12      166.71      158.51      8.51 o 
   3  -5  12       79.69       66.77      9.56 o 
   4  -5  12        5.37        4.77      3.90 o 
   5  -5  12       33.60       42.78      8.82 o 
   6  -5  12        0.84        0.10      3.82 o 
   7  -5  12       41.35       39.87      9.35 o 
   8  -5  12        3.56        9.51      3.05 o 
 -10  -4  12        0.30        0.39      3.20 o 
  -9  -4  12       28.34       34.35     11.02 o 
  -8  -4  12       83.65       78.63     20.82 o 
  -7  -4  12        6.39        8.33      3.27 o 
  -6  -4  12        2.42        3.64      3.77 o 
  -5  -4  12        6.12        4.74      2.32 o 
  -4  -4  12        1.47        3.91      2.42 o 
  -3  -4  12        4.42        3.62      1.62 o 
  -2  -4  12      129.94      127.39      5.25 o 
  -1  -4  12       90.94       86.03      3.36 o 
   0  -4  12       45.56       31.32      2.83 o 
   1  -4  12        3.18        2.27      1.43 o 
   2  -4  12       13.15       12.46      2.06 o 
   3  -4  12       68.09       57.17      3.90 o 
   4  -4  12       17.75       17.41      2.74 o 
   5  -4  12        6.17        6.86      4.46 o 
   6  -4  12       14.65       17.42      6.44 o 
   7  -4  12      155.30      160.52      9.19 o 
 -10  -3  12        2.89       12.69     13.26 o 
  -9  -3  12        4.80        8.66      3.19 o 
  -8  -3  12       16.38       14.75      4.55 o 
  -7  -3  12      100.47      107.60      6.46 o 
  -6  -3  12        1.86        1.65      2.85 o 
  -5  -3  12       33.08       38.18      4.95 o 
  -4  -3  12       49.97       38.46      4.53 o 
  -3  -3  12        3.04        2.77      1.48 o 
  -2  -3  12        2.57        4.83      2.50 o 
  -1  -3  12      196.52      195.83      6.91 o 
   0  -3  12       27.33       23.61      2.93 o 
   1  -3  12        5.58        4.21      1.77 o 
   2  -3  12       49.11       48.11      5.32 o 
   3  -3  12       29.35       33.98      6.02 o 
   4  -3  12        3.04        3.10      2.75 o 
   5  -3  12       18.60       17.33      4.21 o 
   6  -3  12      136.87      152.32      7.01 o 
   7  -3  12      107.60      107.06      6.96 o 
 -11  -2  12        0.67       42.58      8.70 o 
 -10  -2  12       27.94       27.60     19.60 o 
  -9  -2  12       12.17       31.95      6.55 o 
  -8  -2  12       83.78       83.45      5.06 o 
  -7  -2  12       37.18       32.39      3.30 o 
  -6  -2  12       71.01       73.85      3.70 o 
  -5  -2  12       18.02       18.44      2.07 o 
  -4  -2  12      233.78      232.09      5.23 o 
  -3  -2  12        4.60        1.68      1.83 o 
  -2  -2  12       92.88       88.84      4.46 o 
  -1  -2  12        8.98        7.96      2.00 o 
   0  -2  12        4.26        2.27      1.98 o 
   1  -2  12      177.58      189.35      5.80 o 
   2  -2  12       26.88       24.07      3.62 o 
   3  -2  12      174.96      158.74     20.95 o 
   4  -2  12        1.58        4.14      3.36 o 
   5  -2  12      116.84      122.27      9.25 o 
   6  -2  12       13.27       16.45      4.36 o 
   7  -2  12        1.21        1.19      3.62 o 
 -11  -1  12        7.19       11.47      6.89 o 
 -10  -1  12       22.87       35.47      8.01 o 
  -9  -1  12       58.77       54.79      5.98 o 
  -8  -1  12        0.21       -1.59      2.29 o 
  -7  -1  12        0.00       -1.17      1.70 o 
  -6  -1  12        2.75        3.70      1.50 o 
  -5  -1  12        3.03        5.34      1.47 o 
  -4  -1  12        3.08        1.23      1.08 o 
  -3  -1  12       98.20       87.40      3.76 o 
  -2  -1  12      181.35      170.99      5.04 o 
  -1  -1  12      166.42      160.16      4.83 o 
   0  -1  12        2.49        1.20      1.28 o 
   1  -1  12      994.28      953.36     12.71 o 
   2  -1  12      176.78      169.12     10.16 o 
   3  -1  12        2.41        2.77      3.24 o 
   4  -1  12      101.98      102.73      8.85 o 
   5  -1  12        9.62        5.09      2.51 o 
   6  -1  12        0.99        7.60      5.98 o 
   7  -1  12        5.00       13.97      9.15 o 
 -12   0  12        7.56        6.26      2.62 o 
 -11   0  12        5.72        9.35      4.14 o 
 -10   0  12        5.97       27.67      5.08 o 
  -9   0  12       59.78       70.77      5.08 o 
  -8   0  12        0.37       -2.10      2.10 o 
  -7   0  12        1.98        1.88      1.96 o 
  -6   0  12        0.03        2.74      2.40 o 
  -5   0  12      117.76       94.36      4.32 o 
  -4   0  12       50.50       42.56      2.87 o 
  -3   0  12      213.59      193.61      4.51 o 
  -2   0  12       54.01       54.85      3.37 o 
  -1   0  12      382.53      358.82      7.30 o 
   0   0  12        3.02        4.04      1.80 o 
   1   0  12       31.88       38.03      3.68 o 
   2   0  12        5.27        4.55      2.94 o 
   3   0  12       40.47       40.36      3.70 o 
   4   0  12       42.57       44.24      5.28 o 
   5   0  12        1.47        4.43      6.88 o 
   6   0  12        1.45        1.68      2.34 o 
 -12   1  12       70.76       92.57      6.71 o 
 -11   1  12        2.14        1.23      2.04 o 
 -10   1  12        2.41        0.03      2.03 o 
  -9   1  12        0.46        1.87      2.42 o 
  -8   1  12        0.10        1.17      2.73 o 
  -7   1  12       67.75       59.35      4.59 o 
  -6   1  12      273.81      272.41      7.43 o 
  -5   1  12       59.33       37.92      3.41 o 
  -4   1  12        0.06       -0.85      1.26 o 
  -3   1  12       12.86        9.41      1.75 o 
  -2   1  12      361.40      332.63      7.36 o 
  -1   1  12       79.54       69.27      3.95 o 
   0   1  12       68.20       64.02      4.72 o 
   1   1  12       26.48       29.79      3.70 o 
   2   1  12       12.10       14.24      2.25 o 
   3   1  12        2.27        2.98      1.96 o 
   4   1  12       12.22       14.03      2.89 o 
   5   1  12        7.82       17.67      4.59 o 
   6   1  12       16.04       18.39      4.53 o 
 -12   2  12        9.95        5.89      2.63 o 
 -11   2  12        1.68        1.90      4.37 o 
 -10   2  12        0.03        4.17      2.68 o 
  -9   2  12        1.13        0.87      1.79 o 
  -8   2  12       38.18       34.86      6.21 o 
  -7   2  12        0.33        1.32      1.96 o 
  -6   2  12      179.02      182.48      8.94 o 
  -5   2  12       11.78       13.24      2.49 o 
  -4   2  12       65.35       55.73      3.89 o 
  -3   2  12       23.61       25.55      3.02 o 
  -2   2  12       52.25       49.13      3.34 o 
  -1   2  12       17.37       19.93      3.57 o 
   0   2  12       41.48       42.83      4.24 o 
   1   2  12       67.15       68.47      4.05 o 
   2   2  12       50.78       49.89      3.62 o 
   3   2  12        5.76       11.03      3.08 o 
   4   2  12        0.03       10.19      4.81 o 
   5   2  12        5.93        9.09      2.98 o 
 -13   3  12       12.83        3.18      5.92 o 
 -12   3  12       26.68       27.46      6.09 o 
 -11   3  12       13.87       11.82      5.25 o 
 -10   3  12        0.79        5.13      2.72 o 
  -9   3  12       26.45       31.67      4.00 o 
  -8   3  12       81.84       93.36      5.41 o 
  -7   3  12      223.22      201.46      7.31 o 
  -6   3  12       10.70        9.62      2.40 o 
  -5   3  12      126.82      108.75      7.04 o 
  -4   3  12      182.88      177.61      7.81 o 
  -3   3  12        8.71        3.66      2.33 o 
  -2   3  12        0.25        0.93      1.42 o 
  -1   3  12      203.20      201.74      7.30 o 
   0   3  12      102.10      106.41      6.45 o 
   1   3  12       46.44       51.98      4.86 o 
   2   3  12        5.26        9.24      3.06 o 
   3   3  12        1.45        5.00      3.48 o 
   4   3  12        6.05        2.60      4.13 o 
   5   3  12       19.14       36.62      6.58 o 
 -13   4  12        2.54        3.96      3.33 o 
 -12   4  12        0.27        0.57      2.21 o 
 -11   4  12       31.76       31.32      4.33 o 
 -10   4  12        8.94       12.06      2.49 o 
  -9   4  12        0.28        3.69      2.26 o 
  -8   4  12       24.93       27.76      4.00 o 
  -7   4  12        0.99        1.69      1.70 o 
  -6   4  12       49.00       52.76      4.44 o 
  -5   4  12        0.18       -0.43      1.41 o 
  -4   4  12        6.30        8.48      1.81 o 
  -3   4  12       86.66       94.62      5.02 o 
  -2   4  12       21.02       22.49      2.95 o 
  -1   4  12       67.34       73.95      4.94 o 
   0   4  12      144.54      141.18      6.37 o 
   1   4  12        2.69        6.85      2.36 o 
   2   4  12       39.66       48.74      4.36 o 
   3   4  12        2.03        5.49      2.58 o 
   4   4  12        1.20        0.64      2.23 o 
 -13   5  12        8.18        6.62      3.73 o 
 -12   5  12       19.69       19.73      3.84 o 
 -11   5  12        4.85        6.45      3.85 o 
 -10   5  12       36.11       43.67      4.86 o 
  -9   5  12        2.13        1.92      1.91 o 
  -8   5  12       36.26       36.37      4.05 o 
  -7   5  12       25.17       27.04      2.53 o 
  -6   5  12       14.47       17.02      2.16 o 
  -5   5  12       42.29       37.60      3.09 o 
  -4   5  12       14.89       14.05      2.35 o 
  -3   5  12        4.29        8.88      2.13 o 
  -2   5  12       33.43       52.20      4.14 o 
  -1   5  12      101.39       91.72      5.60 o 
   0   5  12       22.88       21.32      3.61 o 
   1   5  12       11.25       10.75      2.81 o 
   2   5  12        9.75        6.62      2.95 o 
   3   5  12        0.49        0.70      3.19 o 
 -13   6  12       20.48       39.76     11.08 o 
 -12   6  12        6.91        4.68      2.59 o 
 -11   6  12        0.83        5.85      2.80 o 
 -10   6  12        3.13        2.34      1.99 o 
  -9   6  12      112.43      121.97      6.38 o 
  -8   6  12       25.77       23.30      3.59 o 
  -7   6  12       15.99       10.94      2.26 o 
  -6   6  12        6.80        0.37      3.37 o 
  -5   6  12        4.65        4.59      2.25 o 
  -4   6  12       13.61       17.94      2.64 o 
  -3   6  12       57.10       60.32      5.82 o 
  -2   6  12        9.30        5.81      2.59 o 
  -1   6  12        9.91        3.32      5.75 o 
   0   6  12        0.04        6.27      3.28 o 
   1   6  12       21.49       27.19      5.69 o 
   2   6  12       39.74       46.88      9.72 o 
   3   6  12       69.86       77.61      9.09 o 
 -13   7  12        0.08       -1.86      3.68 o 
 -12   7  12       46.16       43.15      5.48 o 
 -11   7  12       18.93       15.14      4.47 o 
 -10   7  12       10.33        7.58      2.59 o 
  -9   7  12        3.64        3.59      1.98 o 
  -8   7  12       20.91       20.84      4.10 o 
  -7   7  12       27.84       33.21      3.54 o 
  -6   7  12       32.31       22.66      3.30 o 
  -5   7  12        3.69        2.17      1.83 o 
  -4   7  12        8.10        5.97      2.03 o 
  -3   7  12       17.66       25.68      4.42 o 
  -2   7  12       20.43       30.47      4.87 o 
  -1   7  12       29.47       30.06      6.19 o 
   0   7  12        9.88        8.56      4.64 o 
   1   7  12      193.44      205.24     16.88 o 
   2   7  12        5.17       12.48      4.63 o 
 -12   8  12       20.09       15.62      4.19 o 
 -11   8  12        1.80       -0.98      3.06 o 
 -10   8  12       23.55       23.30      3.06 o 
  -9   8  12        5.63        3.01      2.00 o 
  -8   8  12        2.36        3.76      2.28 o 
  -7   8  12      134.68      143.51      7.16 o 
  -6   8  12       60.27       52.36      5.33 o 
  -5   8  12       28.67       34.44      4.50 o 
  -4   8  12       83.53       84.63      6.42 o 
  -3   8  12       97.26      102.85      8.34 o 
  -2   8  12       14.91       12.88      2.91 o 
  -1   8  12       30.25       33.49      5.65 o 
   0   8  12      157.82      157.63      9.94 o 
   1   8  12        4.83        4.34      5.66 o 
 -12   9  12        5.28        5.42      2.99 o 
 -11   9  12        6.06       -2.18      3.58 o 
 -10   9  12       38.68       34.23      5.05 o 
  -9   9  12       17.51       18.04      4.00 o 
  -8   9  12      102.66      101.15     13.53 o 
  -7   9  12       45.00       49.12      9.95 o 
  -6   9  12       17.91       23.28      7.39 o 
  -5   9  12       16.10       25.93      7.65 o 
  -4   9  12       15.39       13.98      3.10 o 
  -3   9  12        6.52        4.81      2.71 o 
  -2   9  12       37.44       36.11     11.23 o 
  -1   9  12        7.62       13.47      4.75 o 
 -11  10  12        0.56        1.14      2.58 o 
 -10  10  12        2.27        2.99      2.53 o 
  -9  10  12       20.91       21.06      4.23 o 
  -8  10  12       21.93       10.82      5.54 o 
  -7  10  12       53.41       36.72      9.08 o 
  -6  10  12       42.53       41.82      9.63 o 
  -5  10  12       44.17       48.99     10.26 o 
  -4  10  12        5.77        5.89      5.51 o 
  -3  10  12       40.44       27.59      8.59 o 
  -2  10  12      137.08      163.34     16.42 o 
 -10  11  12        0.69       -2.27      2.27 o 
  -9  11  12       36.70       25.41      7.79 o 
  -8  11  12       15.77       13.27      6.08 o 
  -7  11  12        4.78        4.57      4.66 o 
  -6  11  12       31.88       37.73      9.60 o 
  -5  11  12        0.28        1.05      3.88 o 
  -4  11  12        1.35        1.38      4.19 o 
  -2 -11  13       11.19       13.67      5.26 o 
   1 -11  13       30.78       32.27      6.39 o 
   2 -11  13        4.91       -1.73      2.95 o 
   3 -11  13       48.63       55.21      8.52 o 
   4 -11  13       14.76       20.59      5.83 o 
  -3 -10  13        1.76        4.02      4.13 o 
  -2 -10  13        0.71        1.89      3.14 o 
  -1 -10  13        0.01        1.56      2.41 o 
   0 -10  13        6.78       12.60      2.87 o 
   1 -10  13      137.42      138.48     10.41 o 
   2 -10  13       23.45       14.40      4.11 o 
   3 -10  13       11.48       10.09      3.68 o 
   4 -10  13       38.20       56.08      8.08 o 
   5 -10  13        1.01        0.97      6.80 o 
  -5  -9  13        4.93        1.95      4.35 o 
  -4  -9  13        3.31        3.02      4.33 o 
  -3  -9  13       14.53       16.03      5.62 o 
  -2  -9  13       27.04       16.80      6.12 o 
  -1  -9  13       35.94       24.93      6.51 o 
   0  -9  13       45.02       88.00      8.13 o 
   1  -9  13       45.91       57.31      6.35 o 
   2  -9  13       33.28       37.34      6.11 o 
   3  -9  13       17.86       21.40      5.04 o 
   4  -9  13       11.39       11.24      4.60 o 
   5  -9  13       46.51       59.37      9.80 o 
   6  -9  13        0.14        1.40      3.37 o 
  -6  -8  13        1.40        2.22      3.99 o 
  -5  -8  13        0.56       -0.36      4.02 o 
  -4  -8  13      139.39       93.78     12.71 o 
  -3  -8  13        3.93        3.57      4.35 o 
  -2  -8  13       15.51       14.26      5.01 o 
  -1  -8  13      170.73      145.34     11.88 o 
   0  -8  13       56.49       62.27      9.36 o 
   1  -8  13       48.81       52.20      8.76 o 
   2  -8  13        0.04       -0.55      2.96 o 
   3  -8  13        6.73        0.56      3.21 o 
   4  -8  13        0.25        1.85      3.25 o 
   5  -8  13        5.62        1.11      3.10 o 
   6  -8  13        0.64        1.77      3.31 o 
  -7  -7  13        8.71        7.36      5.66 o 
  -6  -7  13       35.83       41.76      9.40 o 
  -5  -7  13       44.14       45.05      9.27 o 
  -4  -7  13        0.00        0.09      3.52 o 
  -3  -7  13        7.19        0.75      3.88 o 
  -2  -7  13       56.34       52.19      8.90 o 
  -1  -7  13       16.53       12.69      4.99 o 
   0  -7  13       23.69        1.20      1.95 o 
   1  -7  13        0.26       -0.99      1.96 o 
   2  -7  13        5.62       -0.57      2.05 o 
   3  -7  13       17.76       20.94      5.93 o 
   4  -7  13        9.65        5.31      3.89 o 
   5  -7  13        8.41        8.75      4.93 o 
   6  -7  13        0.02        2.12      3.49 o 
   7  -7  13       12.67       16.91      6.56 o 
  -7  -6  13        0.19        1.74      4.14 o 
  -6  -6  13      171.51      174.95     15.10 o 
  -5  -6  13       70.68       57.42     10.35 o 
  -4  -6  13        6.33        4.96      4.13 o 
  -3  -6  13      120.69      124.36     11.24 o 
  -2  -6  13       92.00       95.48      9.84 o 
  -1  -6  13       24.72       13.07      4.81 o 
   0  -6  13        0.25        3.52      3.25 o 
   1  -6  13      204.52      210.52     13.83 o 
   2  -6  13       42.03       44.05      8.04 o 
   3  -6  13        3.89        0.01      3.16 o 
   4  -6  13       10.00       18.91      6.04 o 
   5  -6  13       10.44        0.22      3.62 o 
   6  -6  13        8.54       10.88      5.14 o 
   7  -6  13       14.07        9.33      6.25 o 
  -9  -5  13       29.60       32.00     17.70 o 
  -8  -5  13       52.80       57.76      6.99 o 
  -7  -5  13       24.98       31.92      4.79 o 
  -6  -5  13       18.06       16.93      3.51 o 
  -5  -5  13        1.00        0.54      1.84 o 
  -4  -5  13        1.18        2.33      1.53 o 
  -3  -5  13        0.01       -2.36      2.95 o 
  -2  -5  13        0.13        1.38      3.24 o 
  -1  -5  13      132.26      131.88     14.23 o 
   0  -5  13       24.72       28.61      6.65 o 
   1  -5  13      106.49       94.97      9.69 o 
   2  -5  13        1.51        0.20      2.66 o 
   3  -5  13        4.31        5.52      4.42 o 
   4  -5  13        0.07        0.25      3.25 o 
   5  -5  13       39.74       36.02      8.46 o 
   6  -5  13       16.87       15.31      6.25 o 
   7  -5  13       36.25       28.98      8.73 o 
  -9  -4  13        1.81        2.40      3.47 o 
  -8  -4  13       11.09        8.73      4.09 o 
  -7  -4  13        4.38        8.10      3.03 o 
  -6  -4  13       26.69       19.87      4.07 o 
  -5  -4  13        1.63        1.13      1.70 o 
  -4  -4  13       30.62       25.43      3.44 o 
  -3  -4  13       42.54       52.90      4.19 o 
  -2  -4  13       67.12       73.92      7.90 o 
  -1  -4  13       72.25       77.95      3.48 o 
   0  -4  13       95.95       97.92      5.69 o 
   1  -4  13       13.58       11.44      2.13 o 
   2  -4  13       40.36       42.99      3.57 o 
   3  -4  13      270.99      272.61      7.30 o 
   4  -4  13       34.67       37.47      8.41 o 
   5  -4  13       99.20       86.84     12.43 o 
   6  -4  13        0.42       -0.52      3.83 o 
   7  -4  13       14.57        9.87      4.83 o 
 -10  -3  13        0.18        5.22      3.88 o 
  -9  -3  13        2.86        3.12      6.54 o 
  -8  -3  13        6.26       36.94     10.17 o 
  -7  -3  13        0.21        4.60      3.32 o 
  -6  -3  13        7.96        6.86      2.54 o 
  -5  -3  13       36.38       40.83      4.12 o 
  -4  -3  13       34.51       40.28      4.69 o 
  -3  -3  13       13.94       13.42      2.40 o 
  -2  -3  13       58.42       50.73      4.43 o 
  -1  -3  13       57.04       62.37      4.70 o 
   0  -3  13       60.31       59.40      3.88 o 
   1  -3  13       17.06       16.16      2.88 o 
   2  -3  13        5.61        4.20      2.70 o 
   3  -3  13      203.43      191.51      9.14 o 
   4  -3  13       48.79       53.48      6.31 o 
   5  -3  13        6.65        5.94      3.35 o 
   6  -3  13      165.67      152.37      7.97 o 
 -11  -2  13        1.97        4.15      3.30 o 
 -10  -2  13        0.75        0.51      3.17 o 
  -9  -2  13       15.05       23.39      5.29 o 
  -8  -2  13      129.90      125.46     14.32 o 
  -7  -2  13       19.64       30.03      6.50 o 
  -6  -2  13       28.44       34.25      4.51 o 
  -5  -2  13       29.90       30.00      4.13 o 
  -4  -2  13      235.80      217.85      7.21 o 
  -3  -2  13        5.04        2.19      2.48 o 
  -2  -2  13        9.94        9.78      2.21 o 
  -1  -2  13       14.02       13.60      2.89 o 
   0  -2  13       81.11       84.28      4.61 o 
   1  -2  13      207.76      201.64      6.78 o 
   2  -2  13        1.74        4.83      3.63 o 
   3  -2  13       95.52      102.58      7.83 o 
   4  -2  13        0.54       14.76     13.09 o 
   5  -2  13       17.21       19.45      5.11 o 
   6  -2  13        5.29        8.85      2.76 o 
 -11  -1  13       77.91       76.69      5.97 o 
 -10  -1  13        0.08        0.63      3.25 o 
  -9  -1  13       23.04       20.92      3.77 o 
  -8  -1  13       47.10       70.24      5.44 o 
  -7  -1  13       27.53       29.89      3.93 o 
  -6  -1  13        0.00        0.31      2.71 o 
  -5  -1  13       54.35       49.77      3.54 o 
  -4  -1  13        2.24        4.60      2.42 o 
  -3  -1  13        3.37        0.51      1.47 o 
  -2  -1  13      226.63      228.36      5.95 o 
  -1  -1  13       15.01       14.52      2.31 o 
   0  -1  13      223.37      201.23      6.04 o 
   1  -1  13       61.02       68.25      5.23 o 
   2  -1  13        3.99        5.23      2.45 o 
   3  -1  13       38.52       33.87      5.67 o 
   4  -1  13        2.60        0.62      2.23 o 
   5  -1  13        4.19        2.82      2.47 o 
   6  -1  13        6.59        9.95      5.13 o 
 -12   0  13       61.10       77.37     15.32 o 
 -11   0  13        4.62        7.81      5.57 o 
 -10   0  13       73.31       85.91      5.49 o 
  -9   0  13       17.21       19.02      3.18 o 
  -8   0  13        1.86       -0.39      1.97 o 
  -7   0  13        1.27        4.60      2.21 o 
  -6   0  13      142.02      115.29     10.58 o 
  -5   0  13       10.25       19.09      3.08 o 
  -4   0  13       32.36       30.45      3.15 o 
  -3   0  13        5.40        2.82      1.34 o 
  -2   0  13      300.97      279.48      6.62 o 
  -1   0  13       71.02       73.34      3.89 o 
   0   0  13       20.41       21.18      2.86 o 
   1   0  13        0.28        0.02      1.88 o 
   2   0  13        8.44        9.04      2.45 o 
   3   0  13        0.01       -1.11      5.27 o 
   4   0  13      109.73      118.35     12.18 o 
   5   0  13        6.21        5.95      2.46 o 
   6   0  13       15.01       21.89      7.13 o 
 -12   1  13        0.27        4.27      2.63 o 
 -11   1  13       77.37       95.36      6.16 o 
 -10   1  13       48.21       83.60     11.82 o 
  -9   1  13       15.25        9.94      4.73 o 
  -8   1  13        8.12        8.74      2.58 o 
  -7   1  13       94.20       91.99      5.27 o 
  -6   1  13        0.00       -0.22      1.83 o 
  -5   1  13      251.64      230.84      7.72 o 
  -4   1  13      146.11      139.65      7.41 o 
  -3   1  13       22.77       26.68      3.91 o 
  -2   1  13       34.17       30.28      3.68 o 
  -1   1  13        9.34        8.05      2.49 o 
   0   1  13       47.61       49.86      4.67 o 
   1   1  13       39.39       40.82      4.41 o 
   2   1  13        0.91        1.67      1.69 o 
   3   1  13        0.31        3.26      2.14 o 
   4   1  13       10.50        7.49      2.46 o 
   5   1  13        9.42        6.80      3.78 o 
 -12   2  13        0.09        3.42      4.10 o 
 -11   2  13        1.88        2.82      3.13 o 
 -10   2  13       23.94       37.23      8.92 o 
  -9   2  13       26.30       29.75      4.78 o 
  -8   2  13       25.46       17.57      3.09 o 
  -7   2  13      219.86      206.75      7.58 o 
  -6   2  13      190.53      177.72      6.89 o 
  -5   2  13        3.38        6.21      2.02 o 
  -4   2  13        6.12        6.48      2.03 o 
  -3   2  13        4.28        0.72      1.62 o 
  -2   2  13        4.98        5.61      1.98 o 
  -1   2  13        6.63        6.00      2.31 o 
   0   2  13        1.22        0.42      1.32 o 
   1   2  13        0.19        2.47      1.56 o 
   2   2  13        0.13        1.40      2.51 o 
   3   2  13        1.52        7.05      3.78 o 
   4   2  13       48.45       54.19      5.39 o 
   5   2  13        5.07        8.37      2.98 o 
 -12   3  13        0.95        2.92      5.16 o 
 -11   3  13       11.31       10.32      8.68 o 
 -10   3  13        0.24       -1.14      2.31 o 
  -9   3  13       38.88       51.75      7.08 o 
  -8   3  13       50.05       54.68      5.03 o 
  -7   3  13       29.33       20.10      3.33 o 
  -6   3  13       18.29       22.88      3.45 o 
  -5   3  13       41.87       50.07      5.51 o 
  -4   3  13        1.56       -0.02      1.67 o 
  -3   3  13       46.80       46.80      4.60 o 
  -2   3  13       35.22       40.66      3.69 o 
  -1   3  13      247.49      218.40      7.83 o 
   0   3  13        4.68        2.40      2.64 o 
   1   3  13      127.60      124.49      6.44 o 
   2   3  13        0.10       -0.12      2.16 o 
   3   3  13        4.06        1.32      2.44 o 
   4   3  13        5.96        5.12      3.87 o 
 -12   4  13        0.38        8.41      3.42 o 
 -11   4  13       37.39       45.48      7.45 o 
 -10   4  13       48.78       54.50      5.27 o 
  -9   4  13       98.20      105.96      6.33 o 
  -8   4  13        1.15        1.40      2.41 o 
  -7   4  13       53.95       50.84      5.30 o 
  -6   4  13       46.02       49.14      5.24 o 
  -5   4  13       12.66       14.77      3.17 o 
  -4   4  13       67.19       68.49      4.86 o 
  -3   4  13        1.14        1.30      1.79 o 
  -2   4  13        0.80        0.69      1.91 o 
  -1   4  13       70.80       64.24      5.14 o 
   0   4  13       62.92       66.91      5.53 o 
   1   4  13       57.25       61.93      6.07 o 
   2   4  13        0.00        4.48      1.92 o 
   3   4  13       11.19       13.29      3.15 o 
 -12   5  13        5.59       12.51      5.81 o 
 -11   5  13       20.52       28.92      5.62 o 
 -10   5  13        1.38        6.87      3.02 o 
  -9   5  13        4.51        3.11      3.19 o 
  -8   5  13       19.55       24.27      5.31 o 
  -7   5  13        0.19       -0.31      1.81 o 
  -6   5  13        6.02        9.20      2.56 o 
  -5   5  13       45.10       50.52      4.55 o 
  -4   5  13        5.24        3.44      2.51 o 
  -3   5  13       33.99       29.49      4.01 o 
  -2   5  13      265.80      264.00      8.27 o 
  -1   5  13       12.74       26.85      5.16 o 
   0   5  13        3.50        5.49      2.48 o 
   1   5  13        0.01        3.50      3.74 o 
   2   5  13       27.75       32.93      4.74 o 
   3   5  13      148.94      149.58     10.93 o 
 -12   6  13       57.59       61.55      7.44 o 
 -11   6  13        0.62        1.59      2.14 o 
 -10   6  13        2.10        7.20      4.68 o 
  -9   6  13       61.91       64.14      8.02 o 
  -8   6  13        2.20        6.19      4.98 o 
  -7   6  13        0.53        0.64      1.92 o 
  -6   6  13      119.70      121.05      6.91 o 
  -5   6  13       54.37       54.40      5.66 o 
  -4   6  13       14.62       18.80      4.40 o 
  -3   6  13        0.13        0.37      2.90 o 
  -2   6  13        0.12       12.17      3.99 o 
  -1   6  13       26.07       32.96      5.76 o 
   0   6  13        5.03       15.43     13.79 o 
   1   6  13       31.70       40.86      6.39 o 
   2   6  13       60.42       55.20     10.52 o 
 -12   7  13        0.41        6.04      2.47 o 
 -11   7  13       25.81       24.26      3.81 o 
 -10   7  13       13.10       12.84      4.04 o 
  -9   7  13       58.24       63.79      6.29 o 
  -8   7  13       20.05       31.12      4.44 o 
  -7   7  13       10.16        8.42      2.81 o 
  -6   7  13       10.79       10.46      2.97 o 
  -5   7  13       84.74       86.69      7.62 o 
  -4   7  13       25.75       23.31      3.53 o 
  -3   7  13       18.37       20.39      4.85 o 
  -2   7  13        3.39        1.72      7.18 o 
  -1   7  13        5.36       14.63      7.63 o 
   0   7  13       67.54      105.37     14.23 o 
   1   7  13       15.82       16.01     12.97 o 
 -12   8  13       51.08       33.51      6.95 o 
 -11   8  13        9.22        8.13      2.60 o 
 -10   8  13        0.05        1.41      1.99 o 
  -9   8  13        7.55        5.75      3.16 o 
  -8   8  13       43.14       39.44      4.92 o 
  -7   8  13      165.57      189.94      8.46 o 
  -6   8  13        4.72        6.98      2.78 o 
  -5   8  13       62.41       71.67      6.17 o 
  -4   8  13        0.49        2.04      2.36 o 
  -3   8  13       20.46       25.66      4.03 o 
  -2   8  13       11.13       12.05      3.95 o 
  -1   8  13       88.29       87.04      8.43 o 
   0   8  13       33.18       30.99      5.88 o 
 -11   9  13       13.80       16.64      4.24 o 
 -10   9  13        0.94        2.07      4.39 o 
  -9   9  13       17.83       24.97      7.68 o 
  -8   9  13        6.43        3.51      4.36 o 
  -7   9  13       61.09       77.31     12.77 o 
  -6   9  13       17.01       13.71      2.94 o 
  -5   9  13       43.39       46.35      5.02 o 
  -4   9  13       13.53       11.91      5.46 o 
  -3   9  13       46.28       47.46      7.13 o 
  -2   9  13        5.82        7.75      4.28 o 
 -10  10  13       22.44       26.21      8.08 o 
  -9  10  13        2.36        1.82      4.31 o 
  -8  10  13      141.90      140.64     14.55 o 
  -7  10  13        0.01        0.71      4.48 o 
  -6  10  13       20.22       18.75      7.11 o 
  -5  10  13       30.48       38.54      9.83 o 
  -4  10  13       20.02       14.29      6.79 o 
  -8  11  13       81.23       71.53     12.63 o 
  -7  11  13        0.21        0.11      4.28 o 
  -6  11  13        5.58       10.47      6.12 o 
   0 -11  14        0.67       16.29      3.15 o 
   1 -11  14        3.88        5.15      3.42 o 
   2 -11  14        7.57        8.06      2.80 o 
  -3 -10  14       29.25       36.21      8.26 o 
  -2 -10  14        9.96       10.49      4.70 o 
  -1 -10  14       32.68       37.56      8.11 o 
   1 -10  14       57.78       48.46      7.41 o 
   4 -10  14       24.28       37.75      6.00 o 
  -4  -9  14        0.16       -0.04      3.75 o 
  -3  -9  14       46.41       55.80     10.24 o 
  -2  -9  14        0.49       -0.54      3.35 o 
  -1  -9  14        8.54        9.86      4.92 o 
   0  -9  14       62.82       40.89      7.90 o 
   1  -9  14        3.90        4.96      4.15 o 
   2  -9  14        0.28        4.89      4.21 o 
   3  -9  14        6.40        3.71      3.92 o 
   4  -9  14        1.24       -0.08      3.25 o 
   5  -9  14        1.66        0.51      2.83 o 
  -6  -8  14        0.58        0.71      3.95 o 
  -5  -8  14        2.03        2.07      4.37 o 
  -4  -8  14        9.82       10.22      5.25 o 
  -3  -8  14       12.28       19.68      6.28 o 
  -2  -8  14        0.02       -1.77      3.45 o 
  -1  -8  14      103.57       87.53      9.77 o 
   0  -8  14        4.16        0.10      2.47 o 
   1  -8  14        0.17       -0.12      2.58 o 
   2  -8  14        2.23        0.34      2.88 o 
   3  -8  14        9.74        3.33      2.49 o 
   4  -8  14        0.05        1.27      3.19 o 
   5  -8  14        7.50        1.52      3.84 o 
  -7  -7  14        0.96        1.49      4.89 o 
  -6  -7  14        7.53        4.15      5.01 o 
  -5  -7  14        8.21        3.17      4.53 o 
  -4  -7  14      128.49      132.46     12.65 o 
  -3  -7  14        1.64       -2.81      2.81 o 
  -2  -7  14        0.91        2.14      3.80 o 
  -1  -7  14        0.31        3.10      3.36 o 
   0  -7  14        4.69        1.95      3.59 o 
   1  -7  14       41.75       40.03      8.18 o 
   2  -7  14        0.50        3.82      3.67 o 
   3  -7  14        2.16       -0.31      3.27 o 
   4  -7  14        4.77        6.15      4.86 o 
   5  -7  14        8.92        7.73      4.45 o 
   6  -7  14        4.16        3.74      4.06 o 
  -7  -6  14       16.84       13.35      6.61 o 
  -6  -6  14       20.18       18.03      7.01 o 
  -5  -6  14       11.91       15.13      5.85 o 
  -4  -6  14        0.37       -0.86      3.68 o 
  -3  -6  14        7.20        3.49      4.38 o 
  -2  -6  14        5.29        1.21      3.43 o 
  -1  -6  14       13.16        9.06      4.59 o 
   0  -6  14        8.68        7.06      4.36 o 
   1  -6  14      176.93      159.98     12.85 o 
   2  -6  14       33.52       29.45      7.00 o 
   3  -6  14        0.29        1.36      3.52 o 
   4  -6  14        0.02        1.99      3.79 o 
   5  -6  14       22.58       14.86      6.04 o 
   6  -6  14        3.75        2.27      4.71 o 
  -8  -5  14        0.03        0.77      3.14 o 
  -7  -5  14       24.01       21.37      4.07 o 
  -6  -5  14       14.69       16.94      3.33 o 
  -5  -5  14       25.59       27.06      3.55 o 
  -4  -5  14        0.32       -1.57      3.21 o 
  -3  -5  14        0.06       -0.65      3.00 o 
  -2  -5  14       86.00      100.76     10.27 o 
  -1  -5  14       15.80       18.50      5.80 o 
   0  -5  14       88.14       80.20     11.28 o 
   1  -5  14      122.74      106.97     10.85 o 
   2  -5  14        3.06        2.08      3.56 o 
   3  -5  14       47.47       24.37      6.88 o 
   4  -5  14        1.62        6.65      5.03 o 
   5  -5  14       67.87       60.38     10.98 o 
   6  -5  14        1.20        2.79      4.78 o 
  -9  -4  14        1.81        1.28      3.32 o 
  -8  -4  14       56.69       66.42     16.53 o 
  -7  -4  14        0.12       -0.03      2.54 o 
  -6  -4  14       33.77       33.23      5.08 o 
  -5  -4  14        0.02       -1.24      2.07 o 
  -4  -4  14       16.86       21.16      3.82 o 
  -3  -4  14       37.89       49.30      5.78 o 
  -2  -4  14       22.27       16.65      2.69 o 
  -1  -4  14        0.56        1.51      1.86 o 
   0  -4  14       46.31       44.04      3.97 o 
   1  -4  14        0.27       -0.15      1.61 o 
   2  -4  14       19.57       15.92      5.77 o 
   3  -4  14       40.19       40.74      8.62 o 
   4  -4  14        3.43        2.40      4.24 o 
   5  -4  14        0.66        2.20      4.26 o 
   6  -4  14       23.03       20.78      8.00 o 
 -10  -3  14        5.38       33.33      9.62 o 
  -9  -3  14       12.59       16.60      5.22 o 
  -8  -3  14        6.45        4.60      5.62 o 
  -7  -3  14        1.33        0.17      3.18 o 
  -6  -3  14       43.15       56.11      6.84 o 
  -5  -3  14        0.45       21.65      6.19 o 
  -4  -3  14       91.71       91.40      6.29 o 
  -3  -3  14        3.78        4.37      1.78 o 
  -2  -3  14       61.01       68.42      8.08 o 
  -1  -3  14       18.17       12.54      2.91 o 
   0  -3  14        0.50        0.91      1.37 o 
   1  -3  14       12.23       12.73      3.28 o 
   2  -3  14      291.29      295.77     11.25 o 
   3  -3  14        9.79       11.44      3.50 o 
   4  -3  14        0.06       -1.14      2.69 o 
   5  -3  14        0.21       -0.67      3.83 o 
   6  -3  14       27.95       17.10      3.92 o 
 -10  -2  14        5.64       17.52      4.67 o 
  -9  -2  14       12.76       13.67      4.24 o 
  -8  -2  14      156.97      185.24     10.73 o 
  -7  -2  14        0.80        3.99      2.86 o 
  -6  -2  14       30.60       31.89      5.65 o 
  -5  -2  14       10.70       17.97      5.15 o 
  -4  -2  14        3.89        4.20      2.70 o 
  -3  -2  14       34.22       30.56      4.05 o 
  -2  -2  14       75.73       79.02      5.94 o 
  -1  -2  14       67.74       59.28      4.65 o 
   0  -2  14      153.29      142.20      5.30 o 
   1  -2  14       20.87        6.27      2.98 o 
   2  -2  14        1.09        5.87      7.06 o 
   3  -2  14       13.80       11.81      3.22 o 
   4  -2  14       13.79       23.40      7.40 o 
   5  -2  14        0.72        6.74      5.20 o 
 -11  -1  14       54.64       72.28      7.57 o 
 -10  -1  14        0.01        3.88      7.36 o 
  -9  -1  14       19.76       27.79      4.04 o 
  -8  -1  14        1.66        3.58      2.25 o 
  -7  -1  14       11.35        9.06      2.72 o 
  -6  -1  14       44.75       36.97      4.13 o 
  -5  -1  14      229.51      226.38      6.95 o 
  -4  -1  14        9.70        6.62      2.15 o 
  -3  -1  14       21.61       19.79      2.35 o 
  -2  -1  14       38.28       37.74      2.86 o 
  -1  -1  14        0.02        1.43      1.46 o 
   0  -1  14      192.30      197.56      8.46 o 
   1  -1  14        6.17        9.41      2.31 o 
   2  -1  14        0.04        8.49      3.48 o 
   3  -1  14       13.06       18.30      8.96 o 
   4  -1  14        9.34       11.18      3.78 o 
   5  -1  14        8.98        5.99      2.95 o 
 -11   0  14        4.21        4.61      2.71 o 
 -10   0  14        3.19        8.03      2.57 o 
  -9   0  14        3.67        5.64      2.97 o 
  -8   0  14        3.68       13.85      5.32 o 
  -7   0  14       38.73       45.56      4.72 o 
  -6   0  14        8.26       10.92      2.85 o 
  -5   0  14       74.75       81.97      5.22 o 
  -4   0  14       11.51        9.89      4.10 o 
  -3   0  14        0.06       -0.22      1.77 o 
  -2   0  14       32.59       35.18      4.19 o 
  -1   0  14       55.61       54.86      5.79 o 
   0   0  14        9.15        9.19      2.73 o 
   1   0  14        1.23        2.75      2.00 o 
   2   0  14       24.80       34.10     10.01 o 
   3   0  14       15.92       17.90      3.62 o 
   4   0  14        0.66        1.16      4.46 o 
   5   0  14        2.12        1.96      4.02 o 
 -11   1  14       26.55       30.72      4.37 o 
 -10   1  14        3.29        3.10      2.36 o 
  -9   1  14        9.10       15.45      5.10 o 
  -8   1  14        1.82       -1.71      1.71 o 
  -7   1  14       21.89       21.24      3.31 o 
  -6   1  14       39.42       38.21      4.21 o 
  -5   1  14       13.01       15.28      3.00 o 
  -4   1  14       94.90      102.88      4.77 o 
  -3   1  14       50.57       68.74      5.19 o 
  -2   1  14      157.26      150.30      6.45 o 
  -1   1  14       13.30       10.64      3.77 o 
   0   1  14        0.03        0.58      2.48 o 
   1   1  14        7.65        6.56      2.75 o 
   2   1  14        7.22        4.62      2.85 o 
   3   1  14       30.99       30.35      3.56 o 
   4   1  14        0.08        1.82      3.02 o 
 -12   2  14        4.15        0.43      4.02 o 
 -11   2  14        0.08        8.11      6.66 o 
 -10   2  14        0.36        3.35      2.64 o 
  -9   2  14        2.08        3.49      2.04 o 
  -8   2  14        0.63        4.45      2.23 o 
  -7   2  14       95.42       96.54      5.67 o 
  -6   2  14       36.89       44.02      4.51 o 
  -5   2  14       86.78       84.19      5.12 o 
  -4   2  14       37.14       52.02      6.72 o 
  -3   2  14        3.14        7.52      2.36 o 
  -2   2  14        9.22       10.20      2.54 o 
  -1   2  14        9.90        8.54      3.96 o 
   0   2  14       73.12       74.22      4.25 o 
   1   2  14        0.52        8.44      6.76 o 
   2   2  14        5.93       11.51      2.55 o 
   3   2  14        9.97       19.28      4.01 o 
   4   2  14        5.48        5.36      2.82 o 
 -12   3  14       25.76       26.82      5.48 o 
 -11   3  14       80.19       80.03      6.59 o 
 -10   3  14        3.71       11.68      5.23 o 
  -9   3  14        2.42        7.22      4.32 o 
  -8   3  14       32.01       31.57      4.06 o 
  -7   3  14       14.70       15.27      2.95 o 
  -6   3  14        0.62       -0.77      2.98 o 
  -5   3  14       14.84       15.84      3.09 o 
  -4   3  14       11.93       11.76      2.77 o 
  -3   3  14       81.44       87.97      4.59 o 
  -2   3  14        5.52       11.65      3.64 o 
  -1   3  14        1.04        2.77      1.89 o 
   0   3  14      177.53      169.71      7.48 o 
   1   3  14       13.41       17.56      4.22 o 
   2   3  14       36.27       22.34      3.44 o 
   3   3  14        1.07        5.90      2.69 o 
 -12   4  14       19.95       17.66      8.42 o 
 -11   4  14        3.48        9.03      3.75 o 
 -10   4  14        8.34        7.37      3.63 o 
  -9   4  14        0.18       -0.57      2.43 o 
  -8   4  14        0.39        3.20      3.83 o 
  -7   4  14        3.63        4.78      2.78 o 
  -6   4  14       23.89       29.10      3.87 o 
  -5   4  14       38.51       44.45      4.52 o 
  -4   4  14      121.46      111.32      5.85 o 
  -3   4  14        0.06       -0.48      3.12 o 
  -2   4  14       70.20       67.43      5.35 o 
  -1   4  14        2.50        1.94      1.91 o 
   0   4  14       18.86       18.06      5.63 o 
   1   4  14       34.29       52.56      7.00 o 
   2   4  14       34.59       39.38      4.20 o 
 -12   5  14        6.77       18.75      4.62 o 
 -11   5  14        6.02       14.27      4.05 o 
 -10   5  14       23.72       23.04      7.10 o 
  -9   5  14       20.01       26.30      5.53 o 
  -8   5  14        0.61       -3.31      3.31 o 
  -7   5  14        0.77        0.46      2.02 o 
  -6   5  14       13.82       13.55      3.09 o 
  -5   5  14       21.60       22.39      3.71 o 
  -4   5  14       19.93       17.93      3.46 o 
  -3   5  14       97.57      109.06      5.55 o 
  -2   5  14       11.61       10.16      3.00 o 
  -1   5  14       71.81       83.22      6.87 o 
   0   5  14       12.41        9.18      3.05 o 
   1   5  14        1.72        0.56      2.07 o 
   2   5  14       86.33       83.28      8.72 o 
 -12   6  14       41.02       50.13      7.75 o 
 -11   6  14        6.76        5.59      4.00 o 
 -10   6  14       10.45        7.81      4.59 o 
  -9   6  14       54.52       61.98      8.12 o 
  -8   6  14       17.47       28.72      5.79 o 
  -7   6  14       23.18       30.89      5.68 o 
  -6   6  14        2.20        6.02      5.99 o 
  -5   6  14        0.88        1.04      2.52 o 
  -4   6  14       97.02      117.26      8.83 o 
  -3   6  14       23.98       34.18      6.38 o 
  -2   6  14      132.44      142.28      9.87 o 
  -1   6  14        3.51        5.80      5.74 o 
   0   6  14        8.53       22.67      4.86 o 
   1   6  14      152.81      185.69     11.63 o 
 -12   7  14        4.17        6.69      3.75 o 
 -11   7  14        0.30        5.23      3.14 o 
 -10   7  14        6.56       -1.79      7.14 o 
  -9   7  14       25.40       31.74      5.71 o 
  -8   7  14       13.40       24.47      7.38 o 
  -7   7  14        2.86        0.74      2.44 o 
  -6   7  14       69.63       67.83     11.41 o 
  -5   7  14       44.24       49.30      7.00 o 
  -4   7  14       35.63       35.88      6.51 o 
  -3   7  14       70.75       71.10      6.81 o 
  -2   7  14        7.61        7.38      3.96 o 
  -1   7  14       78.17       95.04     10.54 o 
   0   7  14        5.70       11.22      8.90 o 
 -11   8  14       18.94       25.41      5.81 o 
 -10   8  14       17.31       17.43      5.61 o 
  -9   8  14       35.74       29.76      7.03 o 
  -8   8  14       22.40       12.78      4.24 o 
  -7   8  14       11.68       12.56      4.08 o 
  -6   8  14       17.08       14.18      4.01 o 
  -5   8  14       60.17       63.90      7.64 o 
  -4   8  14       51.05       50.82      6.91 o 
  -3   8  14       11.60       12.12      4.61 o 
  -2   8  14       12.12        5.27      3.97 o 
 -10   9  14        5.31       -0.32      4.55 o 
  -9   9  14        0.96        3.46      4.75 o 
  -8   9  14       15.20       13.37      6.18 o 
  -7   9  14       29.66       31.46      8.67 o 
  -6   9  14        3.50        3.87      2.73 o 
  -5   9  14        4.77        4.95      3.57 o 
  -4   9  14       31.15       34.69      6.56 o 
  -3   9  14        2.92        4.46      6.64 o 
  -9  10  14       18.99        7.59      6.06 o 
  -8  10  14        7.99        6.78      5.78 o 
  -7  10  14        3.51        0.32      4.44 o 
  -6  10  14        3.48        2.95      5.19 o 
  -1 -10  15        1.35        0.63      3.66 o 
   0 -10  15       25.01       26.47      6.89 o 
   1 -10  15       67.25       68.64     10.00 o 
   2 -10  15        0.72        9.88      3.94 o 
  -3  -9  15        0.63        1.51      4.01 o 
  -2  -9  15        7.95        8.82      5.52 o 
  -1  -9  15        0.01       -1.13      2.71 o 
   0  -9  15        0.18        4.32      3.61 o 
   1  -9  15        1.26        5.52      3.82 o 
   2  -9  15        0.68        0.40      3.30 o 
   3  -9  15        0.14        3.05      3.24 o 
  -5  -8  15      103.80       96.89     13.59 o 
  -4  -8  15       11.42       10.83      5.55 o 
  -3  -8  15        1.18       -1.92      4.15 o 
  -2  -8  15        1.04        1.33      4.05 o 
  -1  -8  15        1.04        4.96      3.93 o 
   0  -8  15        9.42       10.42      4.81 o 
   1  -8  15        9.50       14.31      5.91 o 
   2  -8  15       37.56       32.54      7.37 o 
   3  -8  15        0.53       -0.60      3.24 o 
   4  -8  15        5.63        1.80      4.06 o 
  -6  -7  15        2.23        7.54      4.80 o 
  -5  -7  15       41.80       31.28      8.39 o 
  -4  -7  15        2.15        6.52      4.96 o 
  -3  -7  15       16.77       22.59      7.12 o 
  -2  -7  15        3.72        6.95      4.45 o 
  -1  -7  15        3.13        1.19      3.30 o 
   0  -7  15       25.79       29.36      7.26 o 
   1  -7  15       16.19       11.82      5.65 o 
   2  -7  15       55.04       44.19      8.76 o 
   3  -7  15        0.87       -0.56      2.75 o 
   4  -7  15        6.61        2.15      4.05 o 
   5  -7  15       21.06       15.61      6.14 o 
  -7  -6  15        3.33        6.79      4.78 o 
  -6  -6  15       75.57       92.52     13.60 o 
  -5  -6  15       17.48        7.63      5.00 o 
  -4  -6  15       57.74       62.90     10.92 o 
  -3  -6  15        5.46        2.81      3.56 o 
  -2  -6  15        0.03        1.60      3.54 o 
  -1  -6  15        6.69        3.76      4.07 o 
   0  -6  15       27.60       16.42      5.93 o 
   1  -6  15       35.68       36.92      8.27 o 
   2  -6  15       73.80       70.08     11.07 o 
   3  -6  15       22.76       14.10      5.95 o 
   4  -6  15       58.63       63.52     11.43 o 
   5  -6  15       66.24       56.46     10.63 o 
  -8  -5  15        7.37        6.75      3.56 o 
  -7  -5  15        0.20       -0.23      2.22 o 
  -6  -5  15       22.58       15.28      2.98 o 
  -5  -5  15        0.03        1.27      4.15 o 
  -4  -5  15       31.08       31.60      8.16 o 
  -3  -5  15        3.93        5.90      4.06 o 
  -2  -5  15        6.88        1.82      3.47 o 
  -1  -5  15      138.94      120.85     11.70 o 
   0  -5  15       50.60       48.78      9.21 o 
   1  -5  15       21.45       17.42      5.61 o 
   2  -5  15       50.00       31.69      7.56 o 
   3  -5  15        4.11        5.26      4.92 o 
   4  -5  15       68.86       65.14     11.18 o 
   5  -5  15        1.07        8.19      5.54 o 
  -9  -4  15        4.92        7.32      4.50 o 
  -8  -4  15       23.11       53.48     11.43 o 
  -7  -4  15       32.34       46.16      6.18 o 
  -6  -4  15       74.31       72.38      6.62 o 
  -5  -4  15        5.15        4.25      2.77 o 
  -4  -4  15       24.62       27.59      4.26 o 
  -3  -4  15      193.76      186.47      8.12 o 
  -2  -4  15        0.27        0.38      1.51 o 
  -1  -4  15       49.63       43.45      4.23 o 
   0  -4  15        6.98        6.11      2.23 o 
   1  -4  15        0.17       -1.28      3.38 o 
   2  -4  15      111.95       87.56     12.42 o 
   3  -4  15       49.62       33.27      8.62 o 
   4  -4  15        9.71        6.73      5.39 o 
   5  -4  15        0.01       -4.04      4.04 o 
  -9  -3  15        0.01        0.20      3.09 o 
  -8  -3  15       45.60       44.20      6.78 o 
  -7  -3  15       25.87       33.36     13.04 o 
  -6  -3  15        0.00        0.83      1.74 o 
  -5  -3  15        1.56        4.17      2.26 o 
  -4  -3  15       32.88       25.91      3.37 o 
  -3  -3  15       68.32       80.66      6.76 o 
  -2  -3  15        0.16       -1.39      1.39 o 
  -1  -3  15       53.04       57.89      4.69 o 
   0  -3  15        0.11        1.33      2.25 o 
   1  -3  15        1.46        4.33      2.82 o 
   2  -3  15       79.95       80.91      6.85 o 
   3  -3  15       52.77       46.36      5.81 o 
   4  -3  15        0.58        0.55      3.77 o 
   5  -3  15       11.61        9.28      4.49 o 
 -10  -2  15        0.55       22.52      7.91 o 
  -9  -2  15       48.46       57.03     10.35 o 
  -8  -2  15        3.57       22.34      7.16 o 
  -7  -2  15        2.57       16.45      7.16 o 
  -6  -2  15        7.89       11.15      5.07 o 
  -5  -2  15       20.81       19.80      3.59 o 
  -4  -2  15        3.97        4.87      3.14 o 
  -3  -2  15        3.39        7.87      2.17 o 
  -2  -2  15       12.69        8.30      2.52 o 
  -1  -2  15        9.17        9.00      3.77 o 
   0  -2  15       28.90       29.52      7.34 o 
   1  -2  15       21.06       28.63      7.73 o 
   2  -2  15        8.65       13.66      4.37 o 
   3  -2  15       27.90       22.69      5.08 o 
   4  -2  15       32.61       35.81      6.00 o 
   5  -2  15       15.41       16.28      3.67 o 
 -10  -1  15       52.23       48.71      7.34 o 
  -9  -1  15        4.13       12.42      5.52 o 
  -8  -1  15        2.02       11.98      7.38 o 
  -7  -1  15        1.71        1.72      1.66 o 
  -6  -1  15        5.36        8.17      2.47 o 
  -5  -1  15        7.35        9.62      2.86 o 
  -4  -1  15       17.44       16.43      2.78 o 
  -3  -1  15       81.12       82.78      6.26 o 
  -2  -1  15        1.28        5.64      2.40 o 
  -1  -1  15        0.12        0.35      2.95 o 
   0  -1  15       36.62       34.59      6.71 o 
   1  -1  15        0.08       -3.02      6.17 o 
   2  -1  15        8.79       12.99      4.12 o 
   3  -1  15        6.11        8.72      4.30 o 
   4  -1  15        7.37        8.73      5.25 o 
 -11   0  15        1.12       -0.42      2.24 o 
 -10   0  15        0.38       12.48      7.07 o 
  -9   0  15        1.92        4.93      2.54 o 
  -8   0  15        7.72        6.19      3.22 o 
  -7   0  15       96.35       96.34      6.38 o 
  -6   0  15        7.94       12.10      3.15 o 
  -5   0  15        9.86        9.22      3.33 o 
  -4   0  15       10.11        9.05      2.62 o 
  -3   0  15       12.88       13.72      3.08 o 
  -2   0  15        1.34        3.17      2.19 o 
  -1   0  15       18.73       21.69      4.43 o 
   0   0  15        0.54        6.20      2.40 o 
   1   0  15        4.01       10.22      4.47 o 
   2   0  15       17.44       18.01      4.98 o 
   3   0  15       10.47        7.03      3.91 o 
   4   0  15        0.99        5.83      2.74 o 
 -11   1  15        4.03        8.59      2.96 o 
 -10   1  15       28.42       26.38      4.17 o 
  -9   1  15       67.06       74.34      5.41 o 
  -8   1  15       51.83       67.90      6.10 o 
  -7   1  15      176.07      176.08      7.25 o 
  -6   1  15       12.80       17.96      6.79 o 
  -5   1  15        0.00       -1.77      1.77 o 
  -4   1  15        0.31        3.60      2.07 o 
  -3   1  15        0.21        0.90      1.94 o 
  -2   1  15        0.23        0.28      2.76 o 
  -1   1  15       37.64       43.08      5.14 o 
   0   1  15      115.86      106.60      6.49 o 
   1   1  15        6.50        5.69      2.07 o 
   2   1  15        2.95        5.14      2.70 o 
   3   1  15        1.14       12.91      9.59 o 
 -11   2  15       19.84       16.12      3.16 o 
 -10   2  15      137.18      136.48      6.94 o 
  -9   2  15        1.93        1.94      2.35 o 
  -8   2  15      156.76      168.56      8.73 o 
  -7   2  15       20.39       24.99      3.91 o 
  -6   2  15       20.17       15.89      3.17 o 
  -5   2  15        5.03        7.03      2.32 o 
  -4   2  15        3.63        1.26      1.68 o 
  -3   2  15       20.52       22.89      3.85 o 
  -2   2  15        0.13        3.51      3.84 o 
  -1   2  15        3.11        5.54      3.10 o 
   0   2  15       99.22       91.46      5.84 o 
   1   2  15       21.67       25.32      3.59 o 
   2   2  15        0.52       23.83      5.67 o 
   3   2  15        0.93        4.51      2.43 o 
 -11   3  15        3.51        9.79      3.63 o 
 -10   3  15       20.39       31.32      6.34 o 
  -9   3  15        0.00        5.67      2.36 o 
  -8   3  15       56.78       68.25      6.39 o 
  -7   3  15        0.19        2.28      1.93 o 
  -6   3  15        1.14        5.05      2.26 o 
  -5   3  15       11.66       12.97      2.76 o 
  -4   3  15       11.42       16.01      2.69 o 
  -3   3  15       23.77       27.14      3.81 o 
  -2   3  15        0.50        1.04      3.19 o 
  -1   3  15      547.68      558.49     13.68 o 
   0   3  15        0.00        2.47      2.24 o 
   1   3  15        2.99        0.10      2.15 o 
   2   3  15        9.22       11.57      4.66 o 
 -11   4  15       42.97       44.47      9.70 o 
 -10   4  15        7.28        7.47      3.78 o 
  -9   4  15       21.91       22.49      4.03 o 
  -8   4  15       56.03       58.84      6.12 o 
  -7   4  15       10.20        9.42      3.10 o 
  -6   4  15        1.34        2.89      2.26 o 
  -5   4  15        3.10       -2.72      3.41 o 
  -4   4  15       22.26       27.15      3.82 o 
  -3   4  15       92.38       90.22      5.11 o 
  -2   4  15       22.82       30.55      4.47 o 
  -1   4  15       58.66       61.67      5.34 o 
   0   4  15       20.29       30.95      6.95 o 
   1   4  15       19.61       25.49      4.97 o 
 -11   5  15        1.09        5.25      3.16 o 
 -10   5  15      114.48      112.87      9.15 o 
  -9   5  15        2.94        5.63      5.39 o 
  -8   5  15       28.23       26.66      8.29 o 
  -7   5  15       92.59      104.39      6.07 o 
  -6   5  15       19.49       17.18      6.44 o 
  -5   5  15        1.72        2.90      2.47 o 
  -4   5  15       93.75       95.77      6.47 o 
  -3   5  15        0.00        2.63      1.80 o 
  -2   5  15       89.17       83.04      6.51 o 
  -1   5  15        0.29        0.78      3.26 o 
   0   5  15        0.52        1.66      2.18 o 
   1   5  15        3.11        7.98      3.68 o 
 -11   6  15       14.38       10.59      4.60 o 
 -10   6  15        9.01        8.35      4.84 o 
  -9   6  15        1.03       -2.92      2.92 o 
  -8   6  15        4.94       10.59      3.97 o 
  -7   6  15      144.83      138.95     10.41 o 
  -6   6  15       43.72       28.29      6.99 o 
  -5   6  15        1.64        7.59      7.59 o 
  -4   6  15        5.85        7.96      7.22 o 
  -3   6  15        7.98       13.32      5.89 o 
  -2   6  15        4.40       10.48      4.61 o 
  -1   6  15       23.87       31.11      5.72 o 
   0   6  15       31.86       25.08      5.70 o 
 -11   7  15       11.48       16.96     13.80 o 
 -10   7  15       14.61       11.96      4.96 o 
  -9   7  15       66.40       71.22      8.60 o 
  -8   7  15       53.94       57.57     16.10 o 
  -7   7  15       55.08       39.25     17.62 o 
  -6   7  15       60.07       81.07      9.17 o 
  -5   7  15       27.43       23.58      5.63 o 
  -4   7  15       12.28        7.86      6.18 o 
  -3   7  15        3.02        4.35      5.17 o 
  -2   7  15        1.44        0.45      2.99 o 
  -1   7  15        2.05       -2.28      4.03 o 
 -10   8  15       10.99       14.16      4.24 o 
  -9   8  15        3.63        2.82      2.98 o 
  -8   8  15       29.95       30.47      5.78 o 
  -7   8  15       20.02       15.61      5.48 o 
  -6   8  15        0.03       -1.26      2.72 o 
  -5   8  15       18.89       22.69      4.93 o 
  -4   8  15       34.67       28.65     10.51 o 
  -3   8  15       55.16       69.00      8.21 o 
  -7   9  15       12.58       10.45      4.06 o 
  -6   9  15        0.79       -1.39      3.29 o 
  -5   9  15        1.31        3.63      3.91 o 
  -2  -9  16        0.03        6.03      4.62 o 
  -1  -9  16       28.88       26.39      6.99 o 
   0  -9  16        0.82        3.76      4.14 o 
   1  -9  16        4.56        6.01      4.41 o 
  -4  -8  16       37.82       51.13     10.56 o 
  -3  -8  16        5.06        6.61      5.33 o 
  -2  -8  16        3.31        2.44      3.39 o 
  -1  -8  16       16.34       24.65      7.34 o 
   0  -8  16       27.08       30.16      8.04 o 
   1  -8  16        3.66        4.61      4.05 o 
   2  -8  16       42.52       42.97      9.08 o 
   3  -8  16       34.71       28.99      7.65 o 
  -5  -7  16        2.57        4.83      4.95 o 
  -4  -7  16       42.78       44.70      9.84 o 
  -3  -7  16        0.03        2.54      4.30 o 
  -2  -7  16        6.76        6.81      5.07 o 
  -1  -7  16       11.15        9.46      5.28 o 
   0  -7  16        0.67        0.15      3.70 o 
   1  -7  16       28.08       26.90      7.44 o 
   2  -7  16       45.51       41.71      8.64 o 
   3  -7  16        1.64        4.44      3.99 o 
  -6  -6  16        1.38        5.11      5.55 o 
  -5  -6  16        0.88        4.64      5.16 o 
  -4  -6  16        0.72       -0.82      3.67 o 
  -3  -6  16       23.06       24.91      7.34 o 
  -2  -6  16        0.81        0.93      4.09 o 
  -1  -6  16       31.09       28.57      7.61 o 
   0  -6  16       63.64       61.38     10.64 o 
   1  -6  16       49.21       43.90      9.15 o 
   2  -6  16        8.79        9.58      5.28 o 
   3  -6  16        6.46        3.77      4.56 o 
   4  -6  16       72.45       70.43     12.18 o 
  -6  -5  16        4.62        5.31      5.36 o 
  -5  -5  16       44.74       33.28      8.27 o 
  -4  -5  16        1.29       -1.31      3.30 o 
  -3  -5  16       26.77       29.87      7.85 o 
  -2  -5  16        2.03        1.74      3.39 o 
  -1  -5  16        6.47        3.36      4.20 o 
   0  -5  16       79.54       89.06     12.53 o 
   1  -5  16       18.57       14.74      6.17 o 
   2  -5  16       17.97       17.46      6.33 o 
   3  -5  16       11.51        7.79      5.28 o 
   4  -5  16       17.91       14.90      6.68 o 
  -8  -4  16       11.76       31.40     19.44 o 
  -7  -4  16      109.21      106.79      7.65 o 
  -6  -4  16        1.84        1.47      2.64 o 
  -5  -4  16        1.06        1.70      2.40 o 
  -4  -4  16        0.27        0.62      2.28 o 
  -3  -4  16       52.00       51.13      8.28 o 
  -2  -4  16        1.39        3.97      2.28 o 
  -1  -4  16        4.07        3.43      2.15 o 
   0  -4  16       78.14       72.36     11.53 o 
   1  -4  16       40.95       31.24      8.21 o 
   2  -4  16       36.41       31.11      8.16 o 
   3  -4  16        7.99        0.57      3.96 o 
   4  -4  16       35.50       34.51      9.43 o 
  -9  -3  16        1.24        3.26      3.05 o 
  -8  -3  16        2.16        0.00      2.44 o 
  -7  -3  16        2.12        5.28      4.12 o 
  -6  -3  16       14.38       27.85      6.54 o 
  -5  -3  16        5.01        6.25      2.71 o 
  -4  -3  16        0.72       -0.35      2.25 o 
  -3  -3  16       13.20       14.57      3.75 o 
  -2  -3  16       10.47       11.91      3.60 o 
  -1  -3  16       70.13       68.03      4.98 o 
   0  -3  16        0.01       -0.80      2.47 o 
   1  -3  16       12.21       11.13      3.65 o 
   2  -3  16       37.53       38.39      5.50 o 
   3  -3  16        3.48        3.58      3.92 o 
   4  -3  16        0.82        0.79      3.57 o 
  -9  -2  16        7.38       15.19      4.89 o 
  -8  -2  16       13.54       23.82      6.33 o 
  -7  -2  16        1.60        4.69      3.13 o 
  -6  -2  16        0.01        0.25      2.73 o 
  -5  -2  16        5.57        2.16      3.14 o 
  -4  -2  16       11.69       17.88      3.75 o 
  -3  -2  16        1.91       -2.29      2.29 o 
  -2  -2  16        0.12        5.18      3.08 o 
  -1  -2  16       37.62       50.82     11.70 o 
   0  -2  16        1.53       -0.11      2.06 o 
   1  -2  16       30.56       18.62      4.86 o 
   2  -2  16        6.85       13.87      8.65 o 
   3  -2  16        0.89        9.01      9.19 o 
   4  -2  16        6.98       10.45      3.18 o 
 -10  -1  16       63.60      100.36     20.43 o 
  -9  -1  16       34.15       42.99      6.94 o 
  -8  -1  16       36.65       39.63      8.54 o 
  -7  -1  16       29.58       26.13      7.00 o 
  -6  -1  16        1.69        5.15      3.27 o 
  -5  -1  16       12.31       22.23      4.64 o 
  -4  -1  16       10.26       15.97      4.17 o 
  -3  -1  16      328.49      346.69     17.87 o 
  -2  -1  16       15.46       12.31      4.12 o 
  -1  -1  16       45.16       54.40     10.25 o 
   0  -1  16        0.36       10.32      6.26 o 
   1  -1  16       12.69       19.99     14.20 o 
   2  -1  16        6.51       16.05      7.36 o 
   3  -1  16        0.10        2.06      2.62 o 
 -10   0  16        0.01       -1.62      2.74 o 
  -9   0  16       28.99       32.02      4.31 o 
  -8   0  16       12.82       10.74      3.74 o 
  -7   0  16        1.37       -1.50      2.15 o 
  -6   0  16      290.34      281.78      8.11 o 
  -5   0  16       26.86       32.61      4.50 o 
  -4   0  16        1.27        0.72      2.46 o 
  -3   0  16       41.98       48.85      4.96 o 
  -2   0  16        0.47       -2.36      2.36 o 
  -1   0  16        9.58        7.24      4.01 o 
   0   0  16        7.94       15.31      4.62 o 
   1   0  16        4.46       15.86      5.02 o 
   2   0  16        0.63        4.51      2.35 o 
   3   0  16       25.29       29.77      4.31 o 
 -10   1  16       29.05       30.68      5.03 o 
  -9   1  16        7.57       13.19      3.46 o 
  -8   1  16       59.45       76.03      6.58 o 
  -7   1  16       79.82       96.64      6.69 o 
  -6   1  16      123.12      123.95      7.00 o 
  -5   1  16       14.09       15.17      2.78 o 
  -4   1  16       17.86       25.17      3.59 o 
  -3   1  16        1.33        6.20      3.35 o 
  -2   1  16        8.35        8.93      2.96 o 
  -1   1  16       96.30       96.42      6.29 o 
   0   1  16        1.61        1.59      2.35 o 
   1   1  16      164.47      153.56      8.43 o 
   2   1  16       25.59       27.67      5.58 o 
 -11   2  16        0.32        0.94      3.21 o 
 -10   2  16       18.66       17.57      3.57 o 
  -9   2  16       10.00       12.63      3.27 o 
  -8   2  16       20.14       18.97      4.55 o 
  -7   2  16      153.34      154.82      9.02 o 
  -6   2  16       38.63       38.16      4.58 o 
  -5   2  16        3.15        4.33      1.91 o 
  -4   2  16        0.15        1.37      1.88 o 
  -3   2  16      137.66      140.66      9.89 o 
  -2   2  16       90.53       87.86      7.07 o 
  -1   2  16       23.81       18.09      3.29 o 
   0   2  16        0.02        4.37      2.55 o 
   1   2  16       13.78       10.73      4.06 o 
   2   2  16       12.30        4.51      2.99 o 
 -11   3  16        1.55        4.70      3.13 o 
 -10   3  16       63.37       67.75      5.97 o 
  -9   3  16       37.21       43.75      5.53 o 
  -8   3  16      172.46      182.25     11.23 o 
  -7   3  16       20.12       20.97      3.54 o 
  -6   3  16        0.01        0.06      2.25 o 
  -5   3  16       31.67       31.54      4.25 o 
  -4   3  16        4.61        3.47      2.00 o 
  -3   3  16        0.45        0.30      1.95 o 
  -2   3  16       44.78       65.80      9.11 o 
  -1   3  16        0.46       -0.40      1.83 o 
   0   3  16      108.75      117.55      7.45 o 
   1   3  16        4.13        7.18      8.04 o 
 -11   4  16       49.98       43.31      7.02 o 
 -10   4  16       77.55      107.32      9.46 o 
  -9   4  16        0.05        0.23      2.60 o 
  -8   4  16       74.97       81.24      6.30 o 
  -7   4  16        0.00        5.43      2.81 o 
  -6   4  16       41.93       52.58      5.30 o 
  -5   4  16      235.07      222.77      8.43 o 
  -4   4  16        0.52        1.73      1.85 o 
  -3   4  16       49.72       53.51      8.96 o 
  -2   4  16       49.59       49.91      4.96 o 
  -1   4  16        1.82       -0.91      2.33 o 
   0   4  16        3.90       10.46      4.33 o 
 -11   5  16        8.26       22.10      4.65 o 
 -10   5  16       14.38       15.66      4.42 o 
  -9   5  16       11.96        6.67      7.75 o 
  -8   5  16       67.67       81.14      8.47 o 
  -7   5  16       44.50       43.25      7.10 o 
  -6   5  16       49.28       61.86      6.95 o 
  -5   5  16       22.50       24.76      4.16 o 
  -4   5  16        0.06       -0.51      2.21 o 
  -3   5  16        1.98        0.65      2.47 o 
  -2   5  16       30.10       28.54      4.68 o 
  -1   5  16       68.68       72.96      5.82 o 
 -10   6  16       32.78       22.29      5.69 o 
  -9   6  16        9.21       19.36      4.93 o 
  -8   6  16        2.58        0.15      2.93 o 
  -7   6  16        2.94        5.78      9.59 o 
  -6   6  16        6.71        8.07      3.58 o 
  -5   6  16        0.08       -4.27      4.27 o 
  -4   6  16       30.54       22.52      6.69 o 
  -3   6  16        1.32        4.06      3.12 o 
  -2   6  16       10.91       12.59      4.24 o 
 -10   7  16       42.67       42.50      7.13 o 
  -9   7  16        0.21       -3.07      4.82 o 
  -8   7  16        8.04        5.56     10.11 o 
  -7   7  16       10.98        5.72      4.18 o 
  -6   7  16       53.65       55.96      8.64 o 
  -5   7  16       19.42       30.09     19.26 o 
  -4   7  16        0.06        1.15      4.03 o 
  -3   7  16       29.28       36.11     10.86 o 
  -9   8  16       28.08       43.89      6.78 o 
  -8   8  16       87.57       98.46      8.22 o 
  -7   8  16       13.39       18.04      4.68 o 
  -6   8  16       24.62       35.06     10.89 o 
  -5   8  16       22.99       22.84      5.31 o 
  -2  -8  17       13.24       12.21      5.23 o 
  -1  -8  17        0.04        4.85      4.37 o 
   0  -8  17        2.73        2.63      4.42 o 
  -4  -7  17        2.41        2.39      3.94 o 
  -3  -7  17       10.20        4.95      4.62 o 
  -2  -7  17        0.84       -0.59      3.51 o 
  -1  -7  17        6.77        4.64      4.19 o 
   0  -7  17       61.97       41.90      8.95 o 
   1  -7  17       18.09       13.96      6.15 o 
   2  -7  17        2.69        4.73      4.08 o 
  -5  -6  17       37.50       34.25      9.03 o 
  -4  -6  17        3.43        7.74      5.11 o 
  -3  -6  17        0.36        8.61      5.28 o 
  -2  -6  17       42.93       47.53      9.79 o 
  -1  -6  17        8.98        8.71      5.22 o 
   0  -6  17       12.66       12.78      6.17 o 
   1  -6  17       15.80        9.15      5.08 o 
   2  -6  17        0.06       -0.23      4.06 o 
  -6  -5  17        0.06       -1.08      4.42 o 
  -5  -5  17        9.46       16.94      6.84 o 
  -4  -5  17        6.00        7.98      4.99 o 
  -3  -5  17       30.17       30.26      8.28 o 
  -2  -5  17        5.49        9.33      5.50 o 
  -1  -5  17       20.13       15.20      6.24 o 
   0  -5  17        0.09        2.70      3.80 o 
   1  -5  17        4.90        3.06      4.46 o 
   2  -5  17        0.01        1.30      4.60 o 
   3  -5  17       23.91       13.26      6.91 o 
  -7  -4  17       10.23       24.12     11.94 o 
  -6  -4  17        1.84        2.19      3.18 o 
  -5  -4  17       38.91       34.87      4.97 o 
  -4  -4  17        7.22        7.23      2.88 o 
  -3  -4  17       10.78       12.59      2.40 o 
  -2  -4  17        5.78        6.91      2.39 o 
  -1  -4  17        6.03        0.42      4.31 o 
   0  -4  17        8.83        8.77      5.70 o 
   1  -4  17        8.52        8.48      5.43 o 
   2  -4  17        8.61       13.37      6.60 o 
   3  -4  17       11.65       17.49      7.27 o 
  -8  -3  17       29.69       33.81      5.99 o 
  -7  -3  17        2.03        4.44      3.24 o 
  -6  -3  17        0.46        2.37      4.45 o 
  -5  -3  17       10.98       13.34      4.83 o 
  -4  -3  17       24.31       29.95      6.74 o 
  -3  -3  17       19.59       19.25      4.38 o 
  -2  -3  17       60.57       56.08     12.92 o 
  -1  -3  17       55.88       45.33      5.90 o 
   0  -3  17        3.27       -1.21      2.47 o 
   1  -3  17       61.28       54.11      5.85 o 
   2  -3  17        6.62        6.23      3.98 o 
  -9  -2  17       28.95       27.69      5.86 o 
  -8  -2  17        2.25        4.77     11.09 o 
  -7  -2  17       61.55       71.38      8.45 o 
  -6  -2  17       12.36       13.24      9.40 o 
  -5  -2  17        1.90        9.65      7.74 o 
  -4  -2  17        1.08        5.27      3.58 o 
  -3  -2  17        2.84        5.34      2.99 o 
  -2  -2  17       13.99       26.06      7.16 o 
  -1  -2  17        2.80       11.01      7.83 o 
   0  -2  17        2.94       12.29     12.40 o 
   1  -2  17        5.63       -0.48      3.17 o 
   2  -2  17        2.30       11.46      6.45 o 
  -9  -1  17        0.55        8.50      3.52 o 
  -8  -1  17       32.69       35.84      6.61 o 
  -7  -1  17       42.03       48.79      7.30 o 
  -6  -1  17        9.86        8.09      3.62 o 
  -5  -1  17       42.06       45.87      9.18 o 
  -4  -1  17        2.66       17.10      4.88 o 
  -3  -1  17       10.25       17.29      4.31 o 
  -2  -1  17        0.23        7.52      2.92 o 
  -1  -1  17       10.30       13.25      4.12 o 
   0  -1  17        0.02        5.48      6.31 o 
   1  -1  17        0.58        4.05      3.31 o 
   2  -1  17        1.72       -0.30      3.18 o 
  -9   0  17       25.49       17.95      5.39 o 
  -8   0  17       17.83       17.80      5.41 o 
  -7   0  17        0.86        4.35      5.13 o 
  -6   0  17       82.64       97.22      5.90 o 
  -5   0  17       15.14        9.91      3.36 o 
  -4   0  17        0.51        8.79      5.79 o 
  -3   0  17       56.96       81.84      9.25 o 
  -2   0  17        0.04       11.26      5.18 o 
  -1   0  17       56.96       62.25      9.60 o 
   0   0  17       56.89       59.71      6.32 o 
   1   0  17        3.74       11.22      6.95 o 
   2   0  17        7.07       10.90      6.37 o 
 -10   1  17        0.15        2.95      2.11 o 
  -9   1  17        0.03        4.75      2.35 o 
  -8   1  17        3.30       14.81      4.56 o 
  -7   1  17        2.61        4.05      2.15 o 
  -6   1  17       90.68       99.25      5.75 o 
  -5   1  17       13.43       22.31      4.02 o 
  -4   1  17        1.77        3.55      2.65 o 
  -3   1  17       54.84       61.83      6.05 o 
  -2   1  17        9.97        7.48      5.53 o 
  -1   1  17       13.51       18.93      3.87 o 
   0   1  17       35.80       39.96      5.25 o 
   1   1  17       21.48       35.14      6.37 o 
 -10   2  17        0.19        6.41      4.38 o 
  -9   2  17       36.35       37.33      4.75 o 
  -8   2  17       48.66       43.22      6.36 o 
  -7   2  17       69.78       74.43      6.35 o 
  -6   2  17        4.01        5.36      2.11 o 
  -5   2  17       11.95       27.44      6.42 o 
  -4   2  17        9.69       23.82      7.37 o 
  -3   2  17        6.81       17.11      7.74 o 
  -2   2  17       18.20       20.89      4.35 o 
  -1   2  17       86.52       85.17      7.09 o 
   0   2  17       18.06       17.97      7.54 o 
   1   2  17       24.38       29.32      9.83 o 
 -10   3  17        4.54        6.38      2.90 o 
  -9   3  17       32.69       46.67      5.04 o 
  -8   3  17        6.28        6.34      2.77 o 
  -7   3  17       14.03        6.94      2.80 o 
  -6   3  17       48.51       63.30      5.89 o 
  -5   3  17        1.32        6.23      3.29 o 
  -4   3  17       37.46       36.73      5.27 o 
  -3   3  17        0.47        3.29      2.76 o 
  -2   3  17       15.09       24.34      3.96 o 
  -1   3  17        1.34        2.94      2.47 o 
   0   3  17       15.12       21.17      5.84 o 
 -10   4  17       19.64       13.49      4.69 o 
  -9   4  17        6.42       12.44      3.38 o 
  -8   4  17        0.88       -0.08      2.26 o 
  -7   4  17        3.92        6.62      2.29 o 
  -6   4  17       27.11       27.20      4.81 o 
  -5   4  17        6.35        9.06      2.26 o 
  -4   4  17        2.13        5.96      5.16 o 
  -3   4  17       17.25       14.75      3.34 o 
  -2   4  17       21.84       29.56      6.41 o 
  -1   4  17        6.95       14.45      4.55 o 
 -10   5  17        0.42        2.59      4.27 o 
  -9   5  17        9.52        9.85      4.16 o 
  -8   5  17       32.30       26.20      8.35 o 
  -7   5  17        6.18       13.94      4.39 o 
  -6   5  17      153.84      149.97     10.73 o 
  -5   5  17        8.42       10.59      3.71 o 
  -4   5  17        8.63       20.87      4.92 o 
  -3   5  17       31.70       49.44     10.80 o 
  -2   5  17        6.89        3.73      2.88 o 
  -9   6  17        1.46        9.01      3.65 o 
  -8   6  17        3.22       -0.48      3.29 o 
  -7   6  17       25.75       31.19      5.99 o 
  -6   6  17        8.49       16.39      8.08 o 
  -5   6  17        9.36       15.80     14.21 o 
  -4   6  17       33.97       23.26      6.73 o 
  -3   6  17        3.52       -2.31      7.83 o 
  -8   7  17        7.38        2.30      3.22 o 
  -7   7  17       42.14       82.11     14.16 o 
  -6   7  17        0.05        1.14      5.01 o 
  -4  -6  18        0.27        4.21      5.03 o 
  -3  -6  18       34.89       25.84      8.04 o 
  -2  -6  18       20.31       11.17      6.38 o 
  -1  -6  18       10.95       10.95      5.71 o 
   0  -6  18       28.18       23.42      7.46 o 
  -5  -5  18        5.54        3.07      4.65 o 
  -4  -5  18        2.45        3.59      5.11 o 
  -3  -5  18       20.95       21.83      8.20 o 
  -2  -5  18        0.07       -0.88      4.13 o 
  -1  -5  18        0.00        1.12      4.46 o 
   0  -5  18        4.95        7.06      4.97 o 
   1  -5  18        2.64       -1.74      4.14 o 
  -6  -4  18        7.47        7.89      3.89 o 
  -5  -4  18       88.87       92.35      7.26 o 
  -4  -4  18        0.39        1.17      2.25 o 
  -3  -4  18       14.44       17.77      7.32 o 
  -2  -4  18       14.86       16.04      6.64 o 
  -1  -4  18        2.34        6.09      5.03 o 
   0  -4  18        0.14        0.44      4.41 o 
   1  -4  18       11.70        9.95      6.27 o 
  -7  -3  18        8.75        9.51      4.98 o 
  -6  -3  18        7.71       12.27      5.94 o 
  -5  -3  18        0.43        8.11      9.63 o 
  -4  -3  18        2.26        2.65      4.13 o 
  -3  -3  18        1.40        2.66      3.86 o 
  -2  -3  18       54.41       54.72      5.75 o 
  -1  -3  18        0.33       -0.21      3.34 o 
   0  -3  18        1.75        5.65      4.28 o 
   1  -3  18        1.79        4.27      3.71 o 
  -8  -2  18       25.00       36.14      6.28 o 
  -7  -2  18        7.00        7.05      6.84 o 
  -6  -2  18       38.34       43.83      6.73 o 
  -5  -2  18       46.16       41.58     11.36 o 
  -4  -2  18        6.73        8.46      4.71 o 
  -3  -2  18       13.14        8.83      3.79 o 
  -2  -2  18       48.46       51.61      9.20 o 
  -1  -2  18        7.42       13.67      5.37 o 
   0  -2  18       22.82        4.66     14.19 o 
   1  -2  18        4.78       13.06     12.24 o 
  -8  -1  18        0.08       15.96      3.60 o 
  -7  -1  18       64.57       72.59     10.23 o 
  -6  -1  18       36.76       51.22      7.12 o 
  -5  -1  18        0.39       39.62      9.27 o 
  -4  -1  18       42.98       48.22      9.30 o 
  -3  -1  18        8.75        4.80      3.31 o 
  -2  -1  18       31.32       20.41      5.32 o 
  -1  -1  18       30.90       29.74      4.76 o 
   0  -1  18       18.50       20.16      7.13 o 
   1  -1  18        0.00       22.16      7.80 o 
  -8   0  18      125.58      118.44      9.05 o 
  -7   0  18       71.37       97.69     16.91 o 
  -6   0  18        7.81        7.68     11.97 o 
  -5   0  18       28.07       37.43      6.53 o 
  -4   0  18        0.19        7.51      6.45 o 
  -3   0  18        1.76        1.21      4.11 o 
  -2   0  18       54.77       53.05      7.20 o 
  -1   0  18       14.61       22.24      4.81 o 
   0   0  18       34.31       37.58      4.99 o 
  -9   1  18       20.18       32.24      5.67 o 
  -8   1  18      103.92      107.59      5.43 o 
  -7   1  18       34.83       39.19      4.49 o 
  -6   1  18       50.49       58.02      5.75 o 
  -5   1  18       28.07       33.81      5.73 o 
  -4   1  18       83.55       89.66      6.92 o 
  -3   1  18       18.10       21.47      7.29 o 
  -2   1  18       14.69       21.16     14.74 o 
  -1   1  18      100.29       93.05      8.28 o 
   0   1  18       15.41        6.71      8.95 o 
  -9   2  18      150.36      158.20      7.71 o 
  -8   2  18        0.01        3.26      3.58 o 
  -7   2  18        1.86       -0.60      2.38 o 
  -6   2  18        0.53        1.77      4.30 o 
  -5   2  18        8.81        9.59      2.50 o 
  -4   2  18       15.80       19.99      3.45 o 
  -3   2  18       18.60       24.23      3.73 o 
  -2   2  18        9.85       11.06      2.63 o 
  -1   2  18      100.77       93.04      7.03 o 
  -9   3  18        4.14        3.24      2.34 o 
  -8   3  18        1.30        6.13      3.52 o 
  -7   3  18       64.08       63.53      6.01 o 
  -6   3  18       91.41       97.73      5.46 o 
  -5   3  18       34.98       37.29      4.72 o 
  -4   3  18       81.54      103.86      7.44 o 
  -3   3  18        0.09        6.09      3.57 o 
  -2   3  18       24.67       21.23      3.84 o 
  -9   4  18        0.03        3.46      6.02 o 
  -8   4  18        0.00        0.12      2.15 o 
  -7   4  18       21.63       18.76      4.62 o 
  -6   4  18        3.96        1.34      2.49 o 
  -5   4  18       56.21       68.14      9.56 o 
  -4   4  18        0.55        0.90      3.05 o 
  -3   4  18        0.77        5.68      2.48 o 
  -8   5  18        5.29        4.68      3.27 o 
  -7   5  18        1.59       20.28      8.00 o 
  -6   5  18       18.84       22.70      4.32 o 
  -5   5  18       27.76       31.88      6.27 o 
  -4   5  18        7.77       14.61      4.64 o 
  -5  -3  19       14.72       22.50      4.49 o 
  -4  -3  19       32.01       54.58      9.75 o 
  -3  -3  19       86.77       89.85      7.43 o 
  -2  -3  19        2.65        3.91      3.79 o 
  -1  -3  19        3.01        1.20      3.47 o 
  -6  -2  19       79.21       88.87      9.93 o 
  -5  -2  19      124.68      146.52     28.21 o 
  -4  -2  19        0.09       36.57      8.60 o 
  -3  -2  19        4.55       23.28     17.38 o 
  -1  -2  19        3.63       23.70     14.42 o 
  -7  -1  19        0.36        4.50      4.52 o 
  -6  -1  19        9.68       40.25      9.08 o 
  -5  -1  19       10.52       33.15      9.28 o 
  -4  -1  19        3.63       35.02      7.59 o 
  -3  -1  19       14.03       15.26      4.60 o 
  -2  -1  19       42.83       97.36     12.38 o 
  -1  -1  19       53.36       74.58     13.59 o 
  -7   0  19      246.67      265.58     27.01 o 
  -6   0  19       54.61       51.51     11.72 o 
  -5   0  19        3.83       13.77      8.14 o 
  -4   0  19        0.24       36.41      8.05 o 
  -3   0  19       14.70       21.20      5.67 o 
  -2   0  19        2.48       28.32      9.19 o 
  -7   1  19        0.30        2.25      2.53 o 
  -6   1  19       63.34       78.15     17.55 o 
  -5   1  19       20.98       23.13      8.35 o 
  -4   1  19       10.36       11.19      3.67 o 
  -3   1  19        1.78        2.93      3.95 o 
  -2   1  19        0.77        6.25      9.46 o 
  -7   2  19        0.03       -0.21      2.07 o 
  -6   2  19       12.17       11.30      3.56 o 
  -5   2  19        0.64        2.51      2.57 o 
  -4   2  19       18.48       19.56      3.69 o 
  -3   2  19        4.55        4.20      4.06 o 
  -7   3  19        0.23        4.30      2.65 o 
  -6   3  19        0.10        0.46      2.72 o 
  -5   3  19       13.69       15.99      3.33 o 
  -4   3  19       34.66       32.28      5.75 o 
                                                 
